# Supplementary material for: Intrinsically disordered regions of the Msn2 transcription factor encode multiple functions using interwoven sequence grammars
Source: Nucleic Acids Res. 2023 Dec 18;52(5):2260–72. doi: 10.1093/nar/gkad1191 (PMC10954448; doi:10.1093/nar/gkad1191)
Supplement: gkad1191_Supplemental_Files [file gkad1191_supplemental_files.zip]

Archive with 3 entries (3 files):
- SupplementalMaterials.pdf
- Table2-Targets.xlsx
- TableS1.xlsx
