# Supplementary material for: Intrinsically disordered regions of the Msn2 transcription factor encode multiple functions using interwoven sequence grammars
Source: Nucleic Acids Res. 2023 Dec 18;52(5):2260–72. doi: 10.1093/nar/gkad1191 (PMC10954448; doi:10.1093/nar/gkad1191)
Supplement: gkad1191_Supplemental_Files [file gkad1191_supplemental_files.zip › Table2-Targets.xlsx]

## Sheet: Sheet1
Systematic Name	GeneName	Truncation cluster
YDR047W	HEM12	1
YDR046C	BAP3	1
YBR068C	BAP2	1
YDR510W	SMT3	1
YDL047W	SIT4	1
YBR069C	TAT1	1
YDR508C	GNP1	1
YGR055W	MUP1	1
YER064C	VHR2	1
YDR216W	ADR1	1
YEL046C	GLY1	1
YEL044W	IES6	1
YGL253W	HXK2	1
YDR096W	GIS1	1
YGR146C	ECL1	1
YGR031C-A	NAG1	1
YCL024W	KCC4	1
YCL025C	AGP1	1
YLR267W	BOP2	1
YPL111W	CAR1	1
YBL043W	ECM13	1
YPR144C	NOC4	1
YHR051W	COX6	2
YHR050W-A	YHR050W-A	2
YOL077W-A	ATP19	2
YLR295C	ATP14	2
YKL141W	SDH3	2
YNL052W	COX5A	2
YEL024W	RIP1	2
YHR001W-A	QCR10	2
YPL270W	MDL2	2
YPL271W	ATP15	2
YDL067C	COX9	2
YDL066W	IDP1	2
YDR322C-A	TIM11	2
YDL069C	CBS1	2
YJL103C	GSM1	2
YDL171C	GLT1	2
YJL102W	MEF2	2
YDL170W	UGA3	2
YML081C-A	ATP18	2
YML081W	TDA9	2
YFR033C	QCR6	2
YGR183C	QCR9	2
YGL191W	COX13	2
YGL187C	COX4	2
YBL030C	PET9	2
YKL146W	AVT3	2
YKL148C	SDH1	2
YBL066C	SEF1	2
YLR038C	COX12	2
YOR375C	GDH1	2
YPR020W	ATP20	2
YDR377W	ATP17	2
YBL015W	ACH1	2
YPL026C	SKS1	2
YBL045C	COR1	2
YDR150W	NUM1	2
YEL009C	GCN4	2
YPR145W	ASN1	2
YIL125W	KGD1	2
YDR148C	KGD2	2
YPR138C	MEP3	2
YML091C	RPM2	2
YNR001C	CIT1	2
YNL015W	PBI2	2
YDL181W	INH1	2
YPL177C	CUP9	2
YAL062W	GDH3	2
YGL062W	PYC1	2
YLR023C	IZH3	2
YPR065W	ROX1	2
YBR085C-A	YBR085C-A	2
YKL035W	UGP1	2
YNL241C	ZWF1	2
YMR195W	ICY1	3
YKL110C	KTI12	3
YDR134C	YDR134C	3
YGR161C	RTS3	3
YMR251W-A	HOR7	3
YDR074W	TPS2	3
YPR160W	GPH1	3
YDR072C	IPT1	3
YPL055C	LGE1	3
YFR053C	HXK1	3
YPL054W	LEE1	3
YNL098C	RAS2	3
YDR073W	SNF11	3
YNR034W-A	EGO4	3
YAL061W	BDH2	3
YDR342C	HXT7	3
YER054C	GIP2	3
YDR077W	SED1	3
YMR081C	ISF1	3
YOR273C	TPO4	3
YPL230W	USV1	3
YPL061W	ALD6	3
YKL109W	HAP4	3
YDL048C	STP4	3
YPL265W	DIP5	3
YOR344C	TYE7	3
YMR083W	ADH3	3
YOR274W	MOD5	3
YJL210W	PEX2	3
YJL212C	OPT1	3
YLR257W	YLR257W	3
YDR343C	HXT6	3
YOR230W	WTM1	3
YOR178C	GAC1	3
YMR194C-B	CMC4	3
YDR040C	ENA1	3
YKR039W	GAP1	3
YGL035C	MIG1	3
YGR088W	CTT1	3
YOR348C	PUT4	3
YIL118W	RHO3	3
YPR036W-A	SPO24	3
YCR005C	CIT2	3
YGR157W	CHO2	3
YDR041W	RSM10	3
YKL062W	MSN4	3
YDL215C	GDH2	3
YPR035W	GLN1	3
YBR202W	MCM7	3
YKL032C	IXR1	3
YGR122W	YGR122W	3
YFL021W	GAT1	3
YPR194C	OPT2	3
YER056C	FCY2	3
YBR201C-A	YBR201C-A	3
YGR121C	MEP1	3
YFL022C	FRS2	3
YKL044W	MMO1	3
YER071C	TDA2	4
YER072W	VTC1	4
YDR052C	DBF4	4
YJR001W	AVT1	4
YGR125W	YGR125W	4
YNL130C	CPT1	4
YCL049C	YCL049C	4
YNL129W	NRK1	4
YML086C	ALO1	4
YEL062W	NPR2	4
YKL125W	RRN3	4
YEL063C	CAN1	4
YNL183C	NPR1	4
YCR068W	ATG15	4
YCR067C	SED4	4
YLR333C	RPS25B	4
YBR149W	ARA1	4
YJL110C	GZF3	4
YKR034W	DAL80	4
YIL146C	ATG32	4
YKR031C	SPO14	4
YER095W	RAD51	4
YOL054W	PSH1	4
YER094C	PUP3	4
YJL172W	CPS1	4
YHL023C	NPR3	4
YER067W	RGI1	4
YMR043W	MCM1	4
YNL142W	MEP2	4
YOL058W	ARG1	4
YPR149W	NCE102	4
YBR208C	DUR1%2C2	4
YDR247W	VHS1	4
YBR072W	HSP26	4
YDL182W	LYS20	4
YJR152W	DAL5	4
YJR127C	RSF2	4
YGL139W	FLC3	4
YDL210W	UGA4	4
YIR031C	DAL7	4
YHR055C	CUP1-2	4
YKL217W	JEN1	4
YHR136C	SPL2	4
YNR077C	YNR077C	4
YER041W	YEN1	4
YIR027C	DAL1	4
YIR028W	DAL4	4
YIR033W	MGA2	4
YPL214C	THI6	4
YNR069C	BSC5	4
YLR304C	ACO1	4
