# Supplementary material for: Intrinsically disordered regions of the Msn2 transcription factor encode multiple functions using interwoven sequence grammars
Source: Nucleic Acids Res. 2023 Dec 18;52(5):2260–72. doi: 10.1093/nar/gkad1191 (PMC10954448; doi:10.1093/nar/gkad1191)
Supplement: gkad1191_Supplemental_Files [file gkad1191_supplemental_files.zip › TableS1.xlsx]

## Sheet: Summary
Type	number of strains
Truncations	10
Truncations (dMsn4)	11
Overlapping deletions	9
Overlapping deletions (dMsn4)	4
Composition preserving	17
Composition changing	52
LIVFWY deletions	10
Orthologous IDRs	13
Charge ratio changes	9
Replicated segments	18
Scrambles	3
Controls	5

## Sheet: Detailed description
index	Group/ s	Chec_Seq_Msn2_Mnase	Expression_profiling	Chec_Seq_Med15_Mnase	Msn4_deletion(experiment)	Msn2_AA_seq	Msn2_Mnase_strain_creation	creation_primerF	creation_primerR	creation_gRNA	creation_desc
10p_90n_chargeratio	Charge ratio changes	TRUE	TRUE	TRUE	Chec_Seq_Med15_Mnase	MTVDHDFNSDDILFPIDSMSSIQYVRNNNPNNINNEVIPYSLDIDNTVLESAELNEIQNQETSLNLGLPPLSFDSPLPVTETIPSTTDNSLHLDADSNENDRAETIDNKSEIESTNNASGSGANQYTTLTSPYPMNDILYNMNNPLQSPSPSSVPQNPTINPPINTASNDTNLSPQTSNGNETLISPEAQQHTSIERNELSLPNGANSNLFIRTNPNNLNEELENQLNSDTNSYSNSISNSNSNSTGNLNSSYFNSLNIESMLDEYVSSELLLNEEDEKTNLSDEDFSDVITNQFPSMTNSDNSISHSLELWNHPEINPSNENTNLNITTNSTSSSNASPNTTTMNANADSNIAGNPDNNDATIENELTQILNDYNMNFNDNLGTSTSGENDSACPSSF…	Jonas, F., Carmi, M., Krupkin, B., Steinberger, J., Brodsky, S., Jana, T., & Barkai, N. (2023). The molecular grammar of protein disorder guiding genome-binding locations. Nucleic Acids Research, 51(10), 4831-4844. https://doi.org/10.1093/nar/gkad184	CTTTTTTCAACTTTTATTGCTCATAGAAGAACTAGATCTAAA	ACCATGAACTCTAAAATCGGTTCTTCCCTTCGGAGGCGGAAG	TGCGTCCGTTATTGCGAAAG	on the basis of Med15-Mnase delta Msn4 to generate the Msn2 variant, lift from the gene-fragment
20p_80n_chargeratio	Charge ratio changes	TRUE	TRUE	TRUE	Chec_Seq_Med15_Mnase	MTVDHDFNSEEILFPIRSMSSIQYVENNNPNNINNDVIPYSLEIRNTVLESADLNDIQNQKTSLNLGLPPLSFRSPLPVTDTIPSTTDNSLHLDAESNDNDEADTIDNESDIDSTNNASGSGANQYTTLTSPYPMNEILYNMNNPLQSPSPSSVPQNPTINPPINTASNDTNLSPQTSNGNKTLISPEAQQHTSIDENELSLPNGANSNLFIDTNPNNLNDDLENQLNSKTNSYSNSISNSNSNSTGNLNSSYFNSLNIESMLDEYVSSRLLLNDKDKKTNLSEEKFSDVITNQFPSMTNSENSISHSLELWNHPEINPSNDNTNLNITTNSTSSSNASPNTTTMNANADSNIAGNPDNNEATIRNDLTQILNRYNMNFNDNLGTSTSGDNDSACPSSF…	Jonas, F., Carmi, M., Krupkin, B., Steinberger, J., Brodsky, S., Jana, T., & Barkai, N. (2023). The molecular grammar of protein disorder guiding genome-binding locations. Nucleic Acids Research, 51(10), 4831-4844. https://doi.org/10.1093/nar/gkad184	CTTTTTTCAACTTTTATTGCTCATAGAAGAACTAGATCTAAA	ACCATGAACTCTAAAATCGGTTCTTCCCTTCGGAGGCGGAAG	TGCGTCCGTTATTGCGAAAG	on the basis of Med15-Mnase delta Msn4 to generate the Msn2 variant, lift from the gene-fragment
30p_70n_chargeratio	Charge ratio changes	TRUE	TRUE	TRUE	Chec_Seq_Med15_Mnase	MTVEHEFNSERILFPIDSMSSIQYVENNNPNNINNDVIPYSLEIKNTVLDSAELNDIQNQETSLNLGLPPLSFDSPLPVTETIPSTTDNSLHLDADSNENDDAKTIENDSEIESTNNASGSGANQYTTLTSPYPMNKILYNMNNPLQSPSPSSVPQNPTINPPINTASNDTNLSPQTSNGNKTLISPEAQQHTSIDDNELSLPNGANSNLFIETNPNNLNDDLKNQLNSETNSYSNSISNSNSNSTGNLNSSYFNSLNIDSMLKEYVSSELLLNKEDDETNLSERDFSEVITNQFPSMTNSENSISHSLDLWNHPRINPSNENTNLNITTNSTSSSNASPNTTTMNANARSNIAGNPENNDATIDNDLTQILNEYNMNFNDNLGTSTSGENESACPSSF…	Jonas, F., Carmi, M., Krupkin, B., Steinberger, J., Brodsky, S., Jana, T., & Barkai, N. (2023). The molecular grammar of protein disorder guiding genome-binding locations. Nucleic Acids Research, 51(10), 4831-4844. https://doi.org/10.1093/nar/gkad184	CTTTTTTCAACTTTTATTGCTCATAGAAGAACTAGATCTAAA	ACCATGAACTCTAAAATCGGTTCTTCCCTTCGGAGGCGGAAG	TGCGTCCGTTATTGCGAAAG	on the basis of Med15-Mnase delta Msn4 to generate the Msn2 variant, lift from the gene-fragment
40p_60n_chargeratio	Charge ratio changes	TRUE	TRUE	TRUE	Chec_Seq_Med15_Mnase	MTVEHEFNSERILFPIDSMSSIQYVENNNPNNINNKVIPYSLEIENTVLRSADLNEIQNQRTSLNLGLPPLSFKSPLPVTKTIPSTTENSLHLDARSNRNERAETIENKSDIRSTNNASGSGANQYTTLTSPYPMNDILYNMNNPLQSPSPSSVPQNPTINPPINTASNDTNLSPQTSNGNDTLISPEAQQHTSIKRNELSLPNGANSNLFIRTNPNNLNEKLDNQLNSETNSYSNSISNSNSNSTGNLNSSYFNSLNIDSMLERYVSSDLLLNEDERDTNLSRDDFSKVITNQFPSMTNSDNSISHSLDLWNHPKINPSNDNTNLNITTNSTSSSNASPNTTTMNANARSNIAGNPENNEATIKNRLTQILNEYNMNFNKNLGTSTSGKNKSACPSSF…	Jonas, F., Carmi, M., Krupkin, B., Steinberger, J., Brodsky, S., Jana, T., & Barkai, N. (2023). The molecular grammar of protein disorder guiding genome-binding locations. Nucleic Acids Research, 51(10), 4831-4844. https://doi.org/10.1093/nar/gkad184	CTTTTTTCAACTTTTATTGCTCATAGAAGAACTAGATCTAAA	ACCATGAACTCTAAAATCGGTTCTTCCCTTCGGAGGCGGAAG	TGCGTCCGTTATTGCGAAAG	on the basis of Med15-Mnase delta Msn4 to generate the Msn2 variant, lift from the gene-fragment
50p_50n_chargeratio	Charge ratio changes	TRUE	TRUE	TRUE	Chec_Seq_Med15_Mnase	MTVKHKFNSDRILFPIESMSSIQYVENNNPNNINNEVIPYSLDIKNTVLESAELNRIQNQRTSLNLGLPPLSFDSPLPVTKTIPSTTENSLHLKAKSNENERAKTIDNDSEIRSTNNASGSGANQYTTLTSPYPMNKILYNMNNPLQSPSPSSVPQNPTINPPINTASNKTNLSPQTSNGNDTLISPDAQQHTSIRENELSLPNGANSNLFIETNPNNLNKELDNQLNSRTNSYSNSISNSNSNSTGNLNSSYFNSLNIRSMLKEYVSSKLLLNKRDKETNLSKKDFSDVITNQFPSMTNSDNSISHSLDLWNHPEINPSNRNTNLNITTNSTSSSNASPNTTTMNANAESNIAGNPKNNRATIKNKLTQILNDYNMNFNKNLGTSTSGRNRSACPSSF…	Jonas, F., Carmi, M., Krupkin, B., Steinberger, J., Brodsky, S., Jana, T., & Barkai, N. (2023). The molecular grammar of protein disorder guiding genome-binding locations. Nucleic Acids Research, 51(10), 4831-4844. https://doi.org/10.1093/nar/gkad184	CTTTTTTCAACTTTTATTGCTCATAGAAGAACTAGATCTAAA	ACCATGAACTCTAAAATCGGTTCTTCCCTTCGGAGGCGGAAG	TGCGTCCGTTATTGCGAAAG	on the basis of Med15-Mnase delta Msn4 to generate the Msn2 variant, lift from the gene-fragment
60p_40n_chargeratio	Charge ratio changes	TRUE	TRUE	TRUE	Chec_Seq_Med15_Mnase	MTVKHDFNSDRILFPIDSMSSIQYVKNNNPNNINNKVIPYSLKIRNTVLESADLNRIQNQETSLNLGLPPLSFKSPLPVTRTIPSTTENSLHLRARSNRNKKAETIRNKSRIRSTNNASGSGANQYTTLTSPYPMNRILYNMNNPLQSPSPSSVPQNPTINPPINTASNRTNLSPQTSNGNKTLISPRAQQHTSIEENKLSLPNGANSNLFIDTNPNNLNRELKNQLNSRTNSYSNSISNSNSNSTGNLNSSYFNSLNIKSMLKEYVSSKLLLNREEERTNLSEKDFSDVITNQFPSMTNSENSISHSLELWNHPRINPSNRNTNLNITTNSTSSSNASPNTTTMNANADSNIAGNPKNNDATIKNKLTQILNRYNMNFNKNLGTSTSGENRSACPSSF…	Jonas, F., Carmi, M., Krupkin, B., Steinberger, J., Brodsky, S., Jana, T., & Barkai, N. (2023). The molecular grammar of protein disorder guiding genome-binding locations. Nucleic Acids Research, 51(10), 4831-4844. https://doi.org/10.1093/nar/gkad184	CTTTTTTCAACTTTTATTGCTCATAGAAGAACTAGATCTAAA	ACCATGAACTCTAAAATCGGTTCTTCCCTTCGGAGGCGGAAG	TGCGTCCGTTATTGCGAAAG	on the basis of Med15-Mnase delta Msn4 to generate the Msn2 variant, lift from the gene-fragment
70p_30n_chargeratio	Charge ratio changes	TRUE	TRUE	TRUE	Chec_Seq_Med15_Mnase	MTVEHKFNSKEILFPIRSMSSIQYVRNNNPNNINNEVIPYSLKIDNTVLRSAKLNRIQNQETSLNLGLPPLSFRSPLPVTKTIPSTTKNSLHLEARSNRNRKAETIKNESKIRSTNNASGSGANQYTTLTSPYPMNKILYNMNNPLQSPSPSSVPQNPTINPPINTASNRTNLSPQTSNGNKTLISPRAQQHTSIKDNKLSLPNGANSNLFIRTNPNNLNDKLENQLNSETNSYSNSISNSNSNSTGNLNSSYFNSLNIKSMLRKYVSSRLLLNKKRDDTNLSRRDFSRVITNQFPSMTNSDNSISHSLRLWNHPKINPSNDNTNLNITTNSTSSSNASPNTTTMNANARSNIAGNPRNNKATIKNDLTQILNEYNMNFNKNLGTSTSGKNESACPSSF…	Jonas, F., Carmi, M., Krupkin, B., Steinberger, J., Brodsky, S., Jana, T., & Barkai, N. (2023). The molecular grammar of protein disorder guiding genome-binding locations. Nucleic Acids Research, 51(10), 4831-4844. https://doi.org/10.1093/nar/gkad184	CTTTTTTCAACTTTTATTGCTCATAGAAGAACTAGATCTAAA	ACCATGAACTCTAAAATCGGTTCTTCCCTTCGGAGGCGGAAG	TGCGTCCGTTATTGCGAAAG	on the basis of Med15-Mnase delta Msn4 to generate the Msn2 variant, lift from the gene-fragment
80p_20n_chargeratio	Charge ratio changes	TRUE	TRUE	TRUE	Chec_Seq_Med15_Mnase	MTVDHKFNSRKILFPIRSMSSIQYVRNNNPNNINNKVIPYSLKIKNTVLKSAKLNKIQNQKTSLNLGLPPLSFDSPLPVTKTIPSTTDNSLHLRARSNKNRRARTIENDSKIKSTNNASGSGANQYTTLTSPYPMNKILYNMNNPLQSPSPSSVPQNPTINPPINTASNRTNLSPQTSNGNKTLISPKAQQHTSIKKNRLSLPNGANSNLFIDTNPNNLNEKLRNQLNSKTNSYSNSISNSNSNSTGNLNSSYFNSLNIRSMLRKYVSSRLLLNERKRKTNLSKERFSRVITNQFPSMTNSRNSISHSLKLWNHPRINPSNKNTNLNITTNSTSSSNASPNTTTMNANAKSNIAGNPRNNKATIRNRLTQILNKYNMNFNRNLGTSTSGRNDSACPSSF…	Jonas, F., Carmi, M., Krupkin, B., Steinberger, J., Brodsky, S., Jana, T., & Barkai, N. (2023). The molecular grammar of protein disorder guiding genome-binding locations. Nucleic Acids Research, 51(10), 4831-4844. https://doi.org/10.1093/nar/gkad184	CTTTTTTCAACTTTTATTGCTCATAGAAGAACTAGATCTAAA	ACCATGAACTCTAAAATCGGTTCTTCCCTTCGGAGGCGGAAG	TGCGTCCGTTATTGCGAAAG	on the basis of Med15-Mnase delta Msn4 to generate the Msn2 variant, lift from the gene-fragment
90_D_charged	Composition changing	TRUE	TRUE	FALSE	FALSE	MTVDHDFNSDDILFPIDSMSSIQYVDNNNPNNINNDVIPYSLDIDNTVLDSADLNDIQNQDTSLNLGLPPLSFDSPLPVTDTIPSTTDNSLHLDADSNDNDDADTIDNDSDIDSTNNASGSGANQYTTLTSPYPMNDILYNMNNPLQSPSPSSVPQNPTINPPINTASNDTNLSPQTSNGNDTLISPDAQQHTSIDDNDLSLPNGANSNLFIDTNPNNLNDDLDNQLNSDTNSYSNSISNSNSNSTGNLNSSYFNSLNIDSMLDDYVSSDLLLNDDDDDTNLSDDDFSDVITNQFPSMTNSDNSISHSLDLWNHPDINPSNDNTNLNITTNSTSSSNASPNTTTMNANADSNIAGNPDNNDATIDNDLTQILNDYNMNFNDNLGTSTSGDNDSACPSSF…	Jonas, F., Carmi, M., Krupkin, B., Steinberger, J., Brodsky, S., Jana, T., & Barkai, N. (2023). The molecular grammar of protein disorder guiding genome-binding locations. Nucleic Acids Research, 51(10), 4831-4844. https://doi.org/10.1093/nar/gkad184	FALSE
90_E_charged	Composition changing	TRUE	TRUE	FALSE	FALSE	MTVEHEFNSEEILFPIESMSSIQYVENNNPNNINNEVIPYSLEIENTVLESAELNEIQNQETSLNLGLPPLSFESPLPVTETIPSTTENSLHLEAESNENEEAETIENESEIESTNNASGSGANQYTTLTSPYPMNEILYNMNNPLQSPSPSSVPQNPTINPPINTASNETNLSPQTSNGNETLISPEAQQHTSIEENELSLPNGANSNLFIETNPNNLNEELENQLNSETNSYSNSISNSNSNSTGNLNSSYFNSLNIESMLEEYVSSELLLNEEEEETNLSEEEFSEVITNQFPSMTNSENSISHSLELWNHPEINPSNENTNLNITTNSTSSSNASPNTTTMNANAESNIAGNPENNEATIENELTQILNEYNMNFNENLGTSTSGENESACPSSF…	Jonas, F., Carmi, M., Krupkin, B., Steinberger, J., Brodsky, S., Jana, T., & Barkai, N. (2023). The molecular grammar of protein disorder guiding genome-binding locations. Nucleic Acids Research, 51(10), 4831-4844. https://doi.org/10.1093/nar/gkad184	FALSE
90_chargedaa_to_A	Composition changing	TRUE	TRUE	FALSE	FALSE	MTVAHAFNSAAILFPIASMSSIQYVANNNPNNINNAVIPYSLAIANTVLASAALNAIQNQATSLNLGLPPLSFASPLPVTATIPSTTANSLHLAAASNANAAAATIANASAIASTNNASGSGANQYTTLTSPYPMNAILYNMNNPLQSPSPSSVPQNPTINPPINTASNATNLSPQTSNGNATLISPAAQQHTSIAANALSLPNGANSNLFIATNPNNLNAALANQLNSATNSYSNSISNSNSNSTGNLNSSYFNSLNIASMLAAYVSSALLLNAAAAATNLSAAAFSAVITNQFPSMTNSANSISHSLALWNHPAINPSNANTNLNITTNSTSSSNASPNTTTMNANAASNIAGNPANNAATIANALTQILNAYNMNFNANLGTSTSGANASACPSSF…	Jonas, F., Carmi, M., Krupkin, B., Steinberger, J., Brodsky, S., Jana, T., & Barkai, N. (2023). The molecular grammar of protein disorder guiding genome-binding locations. Nucleic Acids Research, 51(10), 4831-4844. https://doi.org/10.1093/nar/gkad184	FALSE
90_chargedaa_to_F	Composition changing	TRUE	TRUE	FALSE	FALSE	MTVFHFFNSFFILFPIFSMSSIQYVFNNNPNNINNFVIPYSLFIFNTVLFSAFLNFIQNQFTSLNLGLPPLSFFSPLPVTFTIPSTTFNSLHLFAFSNFNFFAFTIFNFSFIFSTNNASGSGANQYTTLTSPYPMNFILYNMNNPLQSPSPSSVPQNPTINPPINTASNFTNLSPQTSNGNFTLISPFAQQHTSIFFNFLSLPNGANSNLFIFTNPNNLNFFLFNQLNSFTNSYSNSISNSNSNSTGNLNSSYFNSLNIFSMLFFYVSSFLLLNFFFFFTNLSFFFFSFVITNQFPSMTNSFNSISHSLFLWNHPFINPSNFNTNLNITTNSTSSSNASPNTTTMNANAFSNIAGNPFNNFATIFNFLTQILNFYNMNFNFNLGTSTSGFNFSACPSSF…	Jonas, F., Carmi, M., Krupkin, B., Steinberger, J., Brodsky, S., Jana, T., & Barkai, N. (2023). The molecular grammar of protein disorder guiding genome-binding locations. Nucleic Acids Research, 51(10), 4831-4844. https://doi.org/10.1093/nar/gkad184	FALSE
90_chargedaa_to_N	Composition changing	TRUE	TRUE	TRUE	Chec_Seq_Med15_Mnase	MTVNHNFNSNNILFPINSMSSIQYVNNNNPNNINNNVIPYSLNINNTVLNSANLNNIQNQNTSLNLGLPPLSFNSPLPVTNTIPSTTNNSLHLNANSNNNNNANTINNNSNINSTNNASGSGANQYTTLTSPYPMNNILYNMNNPLQSPSPSSVPQNPTINPPINTASNNTNLSPQTSNGNNTLISPNAQQHTSINNNNLSLPNGANSNLFINTNPNNLNNNLNNQLNSNTNSYSNSISNSNSNSTGNLNSSYFNSLNINSMLNNYVSSNLLLNNNNNNTNLSNNNFSNVITNQFPSMTNSNNSISHSLNLWNHPNINPSNNNTNLNITTNSTSSSNASPNTTTMNANANSNIAGNPNNNNATINNNLTQILNNYNMNFNNNLGTSTSGNNNSACPSSF…	Jonas, F., Carmi, M., Krupkin, B., Steinberger, J., Brodsky, S., Jana, T., & Barkai, N. (2023). The molecular grammar of protein disorder guiding genome-binding locations. Nucleic Acids Research, 51(10), 4831-4844. https://doi.org/10.1093/nar/gkad184	CTTTTTTCAACTTTTATTGCTCATAGAAGAACTAGATCTAAA	ACCATGAACTCTAAAATCGGTTCTTCCCTTCGGAGGCGGAAG	TGCGTCCGTTATTGCGAAAG	on the basis of Med15-Mnase delta Msn4 to generate the Msn2 variant, lift from the gene-fragment
90_chargedaa_to_random_2	Composition changing	TRUE	TRUE	FALSE	FALSE	MTVFHNFNSIAILFPIVSMSSIQYVNNNNPNNINNVVIPYSLSIANTVLSSASLNQIQNQPTSLNLGLPPLSFLSPLPVTSTIPSTTLNSLHLNATSNTNNMAPTITNTSPIMSTNNASGSGANQYTTLTSPYPMNSILYNMNNPLQSPSPSSVPQNPTINPPINTASNNTNLSPQTSNGNTTLISPAAQQHTSINSNILSLPNGANSNLFINTNPNNLNIMLNNQLNSPTNSYSNSISNSNSNSTGNLNSSYFNSLNIASMLPLYVSSLLLLNLIVTSTNLSSINFSIVITNQFPSMTNSANSISHSLMLWNHPSINPSNQNTNLNITTNSTSSSNASPNTTTMNANAPSNIAGNPNNNLATINNSLTQILNSYNMNFNPNLGTSTSGSNQSACPSSF…	Jonas, F., Carmi, M., Krupkin, B., Steinberger, J., Brodsky, S., Jana, T., & Barkai, N. (2023). The molecular grammar of protein disorder guiding genome-binding locations. Nucleic Acids Research, 51(10), 4831-4844. https://doi.org/10.1093/nar/gkad184	FALSE
90_chargedaa_to_random_3	Composition changing	TRUE	TRUE	FALSE	FALSE	MTVSHNFNSPHILFPIFSMSSIQYVYNNNPNNINNLVIPYSLPIVNTVLISAILNNIQNQTTSLNLGLPPLSFNSPLPVTLTIPSTTINSLHLNANSNHNNGAQTIANPSSILSTNNASGSGANQYTTLTSPYPMNNILYNMNNPLQSPSPSSVPQNPTINPPINTASNPTNLSPQTSNGNFTLISPNAQQHTSIQLNSLSLPNGANSNLFIVTNPNNLNSNLLNQLNSSTNSYSNSISNSNSNSTGNLNSSYFNSLNILSMLVQYVSSPLLLNIGLTTTNLSSSLFSPVITNQFPSMTNSSNSISHSLNLWNHPYINPSNGNTNLNITTNSTSSSNASPNTTTMNANAMSNIAGNPNNNFATISNPLTQILNNYNMNFNSNLGTSTSGTNSSACPSSF…	Jonas, F., Carmi, M., Krupkin, B., Steinberger, J., Brodsky, S., Jana, T., & Barkai, N. (2023). The molecular grammar of protein disorder guiding genome-binding locations. Nucleic Acids Research, 51(10), 4831-4844. https://doi.org/10.1093/nar/gkad184	FALSE
90p_10n_chargeratio	Charge ratio changes	TRUE	TRUE	TRUE	Chec_Seq_Med15_Mnase	MTVRHKFNSRKILFPIESMSSIQYVRNNNPNNINNRVIPYSLKIRNTVLKSARLNKIQNQRTSLNLGLPPLSFRSPLPVTRTIPSTTKNSLHLRAESNKNRDAKTIRNRSKIRSTNNASGSGANQYTTLTSPYPMNKILYNMNNPLQSPSPSSVPQNPTINPPINTASNKTNLSPQTSNGNKTLISPKAQQHTSIKKNRLSLPNGANSNLFIRTNPNNLNRRLRNQLNSKTNSYSNSISNSNSNSTGNLNSSYFNSLNIKSMLREYVSSKLLLNRKRKRTNLSKRRFSEVITNQFPSMTNSKNSISHSLELWNHPRINPSNRNTNLNITTNSTSSSNASPNTTTMNANAESNIAGNPKNNRATIRNKLTQILNRYNMNFNKNLGTSTSGRNRSACPSSF…	Jonas, F., Carmi, M., Krupkin, B., Steinberger, J., Brodsky, S., Jana, T., & Barkai, N. (2023). The molecular grammar of protein disorder guiding genome-binding locations. Nucleic Acids Research, 51(10), 4831-4844. https://doi.org/10.1093/nar/gkad184	CTTTTTTCAACTTTTATTGCTCATAGAAGAACTAGATCTAAA	ACCATGAACTCTAAAATCGGTTCTTCCCTTCGGAGGCGGAAG	TGCGTCCGTTATTGCGAAAG	on the basis of Med15-Mnase delta Msn4 to generate the Msn2 variant, lift from the gene-fragment
A_nextto_N	Composition changing	TRUE	TRUE	FALSE	FALSE	MTVDHDFNAEDILFPIESMSSIQYVENNNANNANNAVIPYSLDIKNAVLDSADLNAIQNAETSLNAGLPPLSFDSPLPVTETIPSTTDNALHLKADSNANADARTIENASEIKSTNNASGSGANAYTTLTSPYPMNAILYNANNALQSPSPSSVPQNATINAPINAASNATNASPQTSNANATLISPRAQQHTSIKDNALSLPNAANANAFIDTNANNANAKLRNALNADTNAYSNAISNANANATGNANASYFNALNADSMLDDYVSSDLLLNADDDDTNASRRRFSDVITNAFPSMTNARNAISHSLDLWNAPKINASNANANANATTNATSSSNASPNATTMNANADSNAAGNAKNNAATIDNALTQILNAYNANANANAGTSTSGKNASACPSSF…	Jonas, F., Carmi, M., Krupkin, B., Steinberger, J., Brodsky, S., Jana, T., & Barkai, N. (2023). The molecular grammar of protein disorder guiding genome-binding locations. Nucleic Acids Research, 51(10), 4831-4844. https://doi.org/10.1093/nar/gkad184	FALSE
DEKR_to_Q	Composition changing	TRUE	FALSE	TRUE	Chec_Seq_Med15_Mnase	MTVQHQFNSQQILFPIQSMSSIQYVQNNNPNNINNQVIPYSLQIQNTVLQSAQLNQIQNQQTSLNLGLPPLSFQSPLPVTQTIPSTTQNSLHLQAQSNQNQQAQTIQNQSQIQSTNNASGSGANQYTTLTSPYPMNQILYNMNNPLQSPSPSSVPQNPTINPPINTASNQTNLSPQTSNGNQTLISPQAQQHTSIQQNQLSLPNGANSNLFIQTNPNNLNQQLQNQLNSQTNSYSNSISNSNSNSTGNLNSSYFNSLNIQSMLQQYVSSQLLLNQQQQQTNLSQQQFSQVITNQFPSMTNSQNSISHSLQLWNHPQINPSNQNTNLNITTNSTSSSNASPNTTTMNANAQSNIAGNPQNNQATIQNQLTQILNQYNMNFNQNLGTSTSGQNQSACPSSF…	Jonas, F., Carmi, M., Krupkin, B., Steinberger, J., Brodsky, S., Jana, T., & Barkai, N. (2023). The molecular grammar of protein disorder guiding genome-binding locations. Nucleic Acids Research, 51(10), 4831-4844. https://doi.org/10.1093/nar/gkad184	CTTTTTTCAACTTTTATTGCTCATAGAAGAACTAGATCTAAA	ACCATGAACTCTAAAATCGGTTCTTCCCTTCGGAGGCGGAAG	TGCGTCCGTTATTGCGAAAG	on the basis of Med15-Mnase delta Msn4 to generate the Msn2 variant, lift from the gene-fragment
DE_spread	Composition preserving	TRUE	FALSE	TRUE	Chec_Seq_Med15_Mnase	MTVDHFNSILFPIDSMSSIQYVENNNPNNINNDVIPYSLIKNETVLSALNIEQNQTSLNLGDLPPLSFSPLDPVTTIPSTDTNSLHLKASDNKNRARTINDSIKSTNNAESGSGANQYTDTLTSPYPMNEILYNMNNPDLQSPSPSSVDPQNPTINPDPINTASNTNELSPQTSNGNDTLISPRAQEQHTSIKNRLDSLPNGANSNELFITNPNNELNKLRNQLNDSTNSYSNSIDSNSNSNSTEGNLNSSYFNDSLNISMLYVDSSLLLNTNDLSRRRFSVIDTNQFPSMTNDSRNSISHSDLLWNHPKINDPSNRNTNLNDITTNSTSSDSNASPNTTTDMNANASNIADGNPKNNATDINLTQILNYDNMNFNNLGTDSTSGKNKSDACPSSFANA…	Jonas, F., Carmi, M., Krupkin, B., Steinberger, J., Brodsky, S., Jana, T., & Barkai, N. (2023). The molecular grammar of protein disorder guiding genome-binding locations. Nucleic Acids Research, 51(10), 4831-4844. https://doi.org/10.1093/nar/gkad184	CTTTTTTCAACTTTTATTGCTCATAGAAGAACTAGATCTAAA	ACCATGAACTCTAAAATCGGTTCTTCCCTTCGGAGGCGGAAG	TGCGTCCGTTATTGCGAAAG	on the basis of Med15-Mnase delta Msn4 to generate the Msn2 variant, lift from the gene-fragment
DE_to_A	Composition changing	TRUE	TRUE	FALSE	FALSE	MTVAHAFNSAAILFPIASMSSIQYVANNNPNNINNAVIPYSLAIKNTVLASAALNAIQNQATSLNLGLPPLSFASPLPVTATIPSTTANSLHLKAASNKNRAARTIANASAIKSTNNASGSGANQYTTLTSPYPMNAILYNMNNPLQSPSPSSVPQNPTINPPINTASNATNLSPQTSNGNATLISPRAQQHTSIKANRLSLPNGANSNLFIATNPNNLNAKLRNQLNSATNSYSNSISNSNSNSTGNLNSSYFNSLNIASMLAAYVSSALLLNAAAAATNLSRRRFSAVITNQFPSMTNSRNSISHSLALWNHPKINPSNRNTNLNITTNSTSSSNASPNTTTMNANAASNIAGNPKNNAATIANALTQILNAYNMNFNANLGTSTSGKNKSACPSSF…	Jonas, F., Carmi, M., Krupkin, B., Steinberger, J., Brodsky, S., Jana, T., & Barkai, N. (2023). The molecular grammar of protein disorder guiding genome-binding locations. Nucleic Acids Research, 51(10), 4831-4844. https://doi.org/10.1093/nar/gkad184	FALSE
DE_to_N	Composition changing	TRUE	FALSE	TRUE	Chec_Seq_Med15_Mnase	MTVNHNFNSNNILFPINSMSSIQYVNNNNPNNINNNVIPYSLNIKNTVLNSANLNNIQNQNTSLNLGLPPLSFNSPLPVTNTIPSTTNNSLHLKANSNKNRNARTINNNSNIKSTNNASGSGANQYTTLTSPYPMNNILYNMNNPLQSPSPSSVPQNPTINPPINTASNNTNLSPQTSNGNNTLISPRAQQHTSIKNNRLSLPNGANSNLFINTNPNNLNNKLRNQLNSNTNSYSNSISNSNSNSTGNLNSSYFNSLNINSMLNNYVSSNLLLNNNNNNTNLSRRRFSNVITNQFPSMTNSRNSISHSLNLWNHPKINPSNRNTNLNITTNSTSSSNASPNTTTMNANANSNIAGNPKNNNATINNNLTQILNNYNMNFNNNLGTSTSGKNKSACPSSF…	Jonas, F., Carmi, M., Krupkin, B., Steinberger, J., Brodsky, S., Jana, T., & Barkai, N. (2023). The molecular grammar of protein disorder guiding genome-binding locations. Nucleic Acids Research, 51(10), 4831-4844. https://doi.org/10.1093/nar/gkad184	CTTTTTTCAACTTTTATTGCTCATAGAAGAACTAGATCTAAA	ACCATGAACTCTAAAATCGGTTCTTCCCTTCGGAGGCGGAAG	TGCGTCCGTTATTGCGAAAG	on the basis of Med15-Mnase delta Msn4 to generate the Msn2 variant, lift from the gene-fragment
DE_to_Q	Composition changing	TRUE	FALSE	TRUE	Chec_Seq_Med15_Mnase	MTVQHQFNSQQILFPIQSMSSIQYVQNNNPNNINNQVIPYSLQIKNTVLQSAQLNQIQNQQTSLNLGLPPLSFQSPLPVTQTIPSTTQNSLHLKAQSNKNRQARTIQNQSQIKSTNNASGSGANQYTTLTSPYPMNQILYNMNNPLQSPSPSSVPQNPTINPPINTASNQTNLSPQTSNGNQTLISPRAQQHTSIKQNRLSLPNGANSNLFIQTNPNNLNQKLRNQLNSQTNSYSNSISNSNSNSTGNLNSSYFNSLNIQSMLQQYVSSQLLLNQQQQQTNLSRRRFSQVITNQFPSMTNSRNSISHSLQLWNHPKINPSNRNTNLNITTNSTSSSNASPNTTTMNANAQSNIAGNPKNNQATIQNQLTQILNQYNMNFNQNLGTSTSGKNKSACPSSF…	Jonas, F., Carmi, M., Krupkin, B., Steinberger, J., Brodsky, S., Jana, T., & Barkai, N. (2023). The molecular grammar of protein disorder guiding genome-binding locations. Nucleic Acids Research, 51(10), 4831-4844. https://doi.org/10.1093/nar/gkad184	CTTTTTTCAACTTTTATTGCTCATAGAAGAACTAGATCTAAA	ACCATGAACTCTAAAATCGGTTCTTCCCTTCGGAGGCGGAAG	TGCGTCCGTTATTGCGAAAG	on the basis of Med15-Mnase delta Msn4 to generate the Msn2 variant, lift from the gene-fragment
D_nextto_N	Composition changing	TRUE	TRUE	FALSE	FALSE	MTVDHDFNDEDILFPIESMSSIQYVENNNDNNDNNDVIPYSLDIKNDVLDSADLNDIQNDETSLNDGLPPLSFDSPLPVTETIPSTTDNDLHLKADSNDNDDARTIENDSEIKSTNNDSGSGANDYTTLTSPYPMNDILYNDNNDLQSPSPSSVPQNDTINDPINDASNDTNDSPQTSNDNDTLISPRAQQHTSIKDNDLSLPNDANDNDFIDTNDNNDNDKLRNDLNDDTNDYSNDISNDNDNDTGNDNDSYFNDLNDDSMLDDYVSSDLLLNDDDDDTNDSRRRFSDVITNDFPSMTNDRNDISHSLDLWNDPKINDSNDNDNDNDTTNDTSSSNDSPNDTTMNDNDDSNDAGNDKNNDATIDNDLTQILNDYNDNDNDNDGTSTSGKNDSACPSSF…	Jonas, F., Carmi, M., Krupkin, B., Steinberger, J., Brodsky, S., Jana, T., & Barkai, N. (2023). The molecular grammar of protein disorder guiding genome-binding locations. Nucleic Acids Research, 51(10), 4831-4844. https://doi.org/10.1093/nar/gkad184	FALSE
ED_cluster2	Composition preserving	TRUE	TRUE	FALSE	FALSE	MTVHFNSILFPISMSSIQYVNNNPNNINNVIPYSLIKNTVLSALNIQNQTSLNLGLPPLSFSPLPVTTIPSTTNSLHLKASNKNRARTINSIKSDEEDDDDDDDDDTNEDDEDDEEDDDDNASGSGANQYTTLTSPYPMNILYNMNNPLQSPSPSSVPQNPTINPPINTASNTNLSPQTSNGNTLISPRAQQHTSIKNRLSLPNGANSNLFDDDDDDDEDEEITNPNNLNKLRNQLNSTNSYSNSISNSNSNSTGNLNSSYFNSLNISMLYVSSLLLNTNLSRRRFSVITNQFPSMTNSRNSISHSLLWNHPKINPSNRNTNLNITTNSTSSSNASPNTTTMNANASNIAGNPKNNATINLTQILNYNMNFNNLGTSTSGKNKSADDDEDDDDDDEDCP…	Jonas, F., Carmi, M., Krupkin, B., Steinberger, J., Brodsky, S., Jana, T., & Barkai, N. (2023). The molecular grammar of protein disorder guiding genome-binding locations. Nucleic Acids Research, 51(10), 4831-4844. https://doi.org/10.1093/nar/gkad184	FALSE
ED_deletion	Composition preserving	TRUE	TRUE	FALSE	FALSE	MTVHFNSILFPISMSSIQYVNNNPNNINNVIPYSLIKNTVLSALNIQNQTSLNLGLPPLSFSPLPVTTIPSTTNSLHLKASNKNRARTINSIKSTNNASGSGANQYTTLTSPYPMNILYNMNNPLQSPSPSSVPQNPTINPPINTASNTNLSPQTSNGNTLISPRAQQHTSIKNRLSLPNGANSNLFITNPNNLNKLRNQLNSTNSYSNSISNSNSNSTGNLNSSYFNSLNISMLYVSSLLLNTNLSRRRFSVITNQFPSMTNSRNSISHSLLWNHPKINPSNRNTNLNITTNSTSSSNASPNTTTMNANASNIAGNPKNNATINLTQILNYNMNFNNLGTSTSGKNKSACPSSFANAMTKINPSQQLQQQLNRVQHKQLTSSHNNSSTNMKSFNSLYS…	Jonas, F., Carmi, M., Krupkin, B., Steinberger, J., Brodsky, S., Jana, T., & Barkai, N. (2023). The molecular grammar of protein disorder guiding genome-binding locations. Nucleic Acids Research, 51(10), 4831-4844. https://doi.org/10.1093/nar/gkad184	FALSE
ED_random1	Composition preserving	TRUE	TRUE	FALSE	FALSE	MTVHDFNSIDLFPISMSSIQYVNNNPDDNNINNVIPYESLIKNTVLSALNIQNQTSDLNLGLPPLDSFSPLPVTTIEPSTTNSLHLKASNKNRARTIDDENSIKSTEDNNASGSGANQYTTLTSPYPMNILYNMNNPEDLQDSDPSDPSSVPQNPTIDNPPDINTASNTNLSPQTSNGNTLISPRAQQHTSIEKNRDLSLPNGANDSNLFITNPNNLNKLRNQLNSTNSYSNSISNSNSNSTGDDNLNSSYFNSLNISMLYVSSLLLNTNLSRRRFDSVITDNQFPSMTNSRNSISHSLLWNHPKINPSNDRNTNLEDNITTNSDTSSSNASPDNTTTMNANADSNIAGNPKNNATINLTQILNYNMNFNNLGTSTSGKNKSACPSSFANAMTKINPSQ…	Jonas, F., Carmi, M., Krupkin, B., Steinberger, J., Brodsky, S., Jana, T., & Barkai, N. (2023). The molecular grammar of protein disorder guiding genome-binding locations. Nucleic Acids Research, 51(10), 4831-4844. https://doi.org/10.1093/nar/gkad184	FALSE
ED_random2	Composition preserving	TRUE	TRUE	FALSE	FALSE	MTVHFNSILFPEISMSDSIQYVNNNPNNINNVIPYSLIKNTVLSALDNIQNQTSLNLGLPPLESFSDPEELPDVTTIPSDTTNSLHLKASNKNRARDTINSIKSTNNASEGSGANQYTDTLTSPYPMNILYNMNNPLQSPSPSSVPQNPTINPPINDTASNTNLESPQTSNGNTLISPRAQQDHTSIKNRLSLPNGANDSNLFITNPNNLNKLRNDQLNSTNSYSNSIDSNDSNSNSTGNLDDNSDSYFENSLNISMLYEVDSSLLDELNTNLSRDRRDFSVIDTDNQFDPSMTNSRNSIESHSLLWDNHDPKINPSNRNTNLNITTNSTSSSNASPNDDTETTDMNANASENIAGENDPKNNATINLTQDILNYNMNFNNLGTESTSGKNKSACPSSF…	Jonas, F., Carmi, M., Krupkin, B., Steinberger, J., Brodsky, S., Jana, T., & Barkai, N. (2023). The molecular grammar of protein disorder guiding genome-binding locations. Nucleic Acids Research, 51(10), 4831-4844. https://doi.org/10.1093/nar/gkad184	FALSE
ED_random3	Composition preserving	TRUE	TRUE	FALSE	FALSE	MTVHFNSILFPIESMSSDDIQDYVNNDNPNNINNVIPYSLIKNTVLSALNIQNQTSLNLGLPPLSFSPLPVDTTIPSTTNSLHLKASNKNRARTINSIDKSTNNASGSEGEANQYDTTELDDTDSPYPDMNILYNMNDNPLQSPSPSDSVPQNPTINPPINTASNTNDLSPQTSNGNTLDISPRAQQHTSIKNRLDSLPDNGANSNLFITDNPNDNLNKDELRNQLDNSTNSYSDNSISNSNESNESTGNLNSSYFNSLNISMLYVSSLLLNTNLSRRRFSVITNQFPSMTNSRNSISHESLLWNHPKINPSNRNTNDLNIDTTNSTSSDSNASPNDTTTDDMNANAESNIAGNPKNNATINLTDQILNYNMDNDFNNLGTSTSGKNKDSACPSSFANA…	Jonas, F., Carmi, M., Krupkin, B., Steinberger, J., Brodsky, S., Jana, T., & Barkai, N. (2023). The molecular grammar of protein disorder guiding genome-binding locations. Nucleic Acids Research, 51(10), 4831-4844. https://doi.org/10.1093/nar/gkad184	FALSE
ED_shift2	Composition preserving	TRUE	TRUE	FALSE	FALSE	MTVHFDNDSEDILFPISEMSSIQEYVNNNPNNINNVDIPYSLIDKNTVLSDDALDNIQENQTSLNLGLPPLSFSPDLPVETTIPSTDTNSLHLKASNDKDNRARTINSEIDKESTNNASGSGANQYTTLTSPYPMDNILYNMNNPLQSPSPSSVPQNPTINPPINTASENTNLSPQTSNGNTLEISPRAQQHTSIDKNRLSLPNGANSNLFITDNPNNLNKELRNQLNSTNDSYSNSISNSNSNSTGNLNSSYFNSLNISDMLYDDVSSLLDLDDDDNTNDLSRRRDFSVITNQFPSMTNSRNSISHSLLWDNHPKINPSNRNTNLNITTNSTSSSNASPNTTTMNANASDNIAGNPKDNNATINLDTEQILNYNEMNFNNDLGTSTSGKNKSACPSSF…	Jonas, F., Carmi, M., Krupkin, B., Steinberger, J., Brodsky, S., Jana, T., & Barkai, N. (2023). The molecular grammar of protein disorder guiding genome-binding locations. Nucleic Acids Research, 51(10), 4831-4844. https://doi.org/10.1093/nar/gkad184	FALSE
E_nextto_N	Composition changing	TRUE	TRUE	FALSE	FALSE	MTVDHDFNEEDILFPIESMSSIQYVENNNENNENNEVIPYSLDIKNEVLDSADLNEIQNEETSLNEGLPPLSFDSPLPVTETIPSTTDNELHLKADSNENEDARTIENESEIKSTNNESGSGANEYTTLTSPYPMNEILYNENNELQSPSPSSVPQNETINEPINEASNETNESPQTSNENETLISPRAQQHTSIKDNELSLPNEANENEFIDTNENNENEKLRNELNEDTNEYSNEISNENENETGNENESYFNELNEDSMLDDYVSSDLLLNEDDDDTNESRRRFSDVITNEFPSMTNERNEISHSLDLWNEPKINESNENENENETTNETSSSNESPNETTMNENEDSNEAGNEKNNEATIDNELTQILNEYNENENENEGTSTSGKNESACPSSF…	Jonas, F., Carmi, M., Krupkin, B., Steinberger, J., Brodsky, S., Jana, T., & Barkai, N. (2023). The molecular grammar of protein disorder guiding genome-binding locations. Nucleic Acids Research, 51(10), 4831-4844. https://doi.org/10.1093/nar/gkad184	FALSE
FWY_cluster2	Composition preserving	TRUE	TRUE	FALSE	FALSE	MTVDHDNSEDILPIESMSSIQVENNNPNNINNDVIPSLDIKNTVLDSADLNDIQNQETSLNLGLPPLSDSPLPVTETIPSTTDNSLHLKADSNKNRDARTIENDSEIKSTNNASGSGANQTTLTSPPMNDILNMNNPLQSPSPSSVPQNPTINPYYFYYFFYYFWYFFPINTASNETNLSPQTSNGNETLISPRAQQHTSIKDNRLSLPNGANSNLIDTNPNNLNEKLRNQLNSDTNSSNSISNSNSNSTGNLNSSNSLNIDSMLDDVSSDLLLNDDDDDTNLSRRRSDVITNQPSMTNSRNSISHSLDLNHPKINPSNRNTNLNITTNSTSSSNASPNTTTMNANADSNIAGNPKNNDATIDNELTQILNENMNNDNLGTSTSGKNKSACPSSDANAM…	Jonas, F., Carmi, M., Krupkin, B., Steinberger, J., Brodsky, S., Jana, T., & Barkai, N. (2023). The molecular grammar of protein disorder guiding genome-binding locations. Nucleic Acids Research, 51(10), 4831-4844. https://doi.org/10.1093/nar/gkad184	FALSE
FWY_cluster3	Composition preserving	TRUE	TRUE	FALSE	FALSE	MTVDHDNSEDILPIESMSSIQVENNNPNNINNDVIPSLDIKNTVLDSADLNDIQNQETWFYFYFYYYYYFFYSLNLGLPPLSDSPLPVTETIPSTTDNSLHLKADSNKNRDARTIENDSEIKSTNNASGSGANQTTLTSPPMNDILNMNNPLQSPSPSSVPQNPTINPPINTASNETNLSPQTSNGNETLISPRAQQHTSIKDNRLSLPNGANSNLIDTNPNNLNEKLRNQLNSDTNSSNSISNSNSNSTGNLNSSNSLNIDSMLDDVSSDLLLNDDDDDTNLSRRRSDVITNQPSMTNSRNSISHSLDLNHPKINPSNRNTNLNITTNSTSSSNASPNTTTMNANADSNIAGNPKNNDATIDNELTQILNENMNNDNLGTSTSGKNKSACPSSDANAM…	Jonas, F., Carmi, M., Krupkin, B., Steinberger, J., Brodsky, S., Jana, T., & Barkai, N. (2023). The molecular grammar of protein disorder guiding genome-binding locations. Nucleic Acids Research, 51(10), 4831-4844. https://doi.org/10.1093/nar/gkad184	FALSE
FWY_deletion	Composition preserving	TRUE	TRUE	FALSE	FALSE	MTVDHDNSEDILPIESMSSIQVENNNPNNINNDVIPSLDIKNTVLDSADLNDIQNQETSLNLGLPPLSDSPLPVTETIPSTTDNSLHLKADSNKNRDARTIENDSEIKSTNNASGSGANQTTLTSPPMNDILNMNNPLQSPSPSSVPQNPTINPPINTASNETNLSPQTSNGNETLISPRAQQHTSIKDNRLSLPNGANSNLIDTNPNNLNEKLRNQLNSDTNSSNSISNSNSNSTGNLNSSNSLNIDSMLDDVSSDLLLNDDDDDTNLSRRRSDVITNQPSMTNSRNSISHSLDLNHPKINPSNRNTNLNITTNSTSSSNASPNTTTMNANADSNIAGNPKNNDATIDNELTQILNENMNNDNLGTSTSGKNKSACPSSDANAMTKINPSQQLQQQLN…	Jonas, F., Carmi, M., Krupkin, B., Steinberger, J., Brodsky, S., Jana, T., & Barkai, N. (2023). The molecular grammar of protein disorder guiding genome-binding locations. Nucleic Acids Research, 51(10), 4831-4844. https://doi.org/10.1093/nar/gkad184	FALSE
FWY_random3	Composition preserving	TRUE	TRUE	TRUE	Chec_Seq_Med15_Mnase	MTVDHDNSEDIYLPIESMSSIQVENNNPYNNINNDVIPSLYYDIKNTVLDSADLFNDIQNQETSLNLGLPPLSDSPLPVTETIPSTTDNSLHLKYADSNKNRDARTIENDSEIKSTNNASGSGANQTTLTSPPMNFDILNMNNPLQSPSPSSVPQFNPTINPPINTASNETNLSPQTSNGNETLISPRAQQHTSIKDNRLSLPNGANSNLIDTNPFNNLNEKLRNQFLNSDTNSSNSISNSNSNSTGNLNSSNSLNIDSMLDDVSSDLLLNDDDDDTNLSRRRSFDVITNQPSMTFNSRNSWISHSLDLNHPKINPSNRNTNLNITTNSTSSSNASPNTTTMNANADSNIAGNPKNNFDATIDNFELTQILNEYNMNNDNLGTSTSGKNKYSACPSSDA…	Jonas, F., Carmi, M., Krupkin, B., Steinberger, J., Brodsky, S., Jana, T., & Barkai, N. (2023). The molecular grammar of protein disorder guiding genome-binding locations. Nucleic Acids Research, 51(10), 4831-4844. https://doi.org/10.1093/nar/gkad184	CTTTTTTCAACTTTTATTGCTCATAGAAGAACTAGATCTAAA	ACCATGAACTCTAAAATCGGTTCTTCCCTTCGGAGGCGGAAG	TGCGTCCGTTATTGCGAAAG	on the basis of Med15-Mnase delta Msn4 to generate the Msn2 variant, lift from the gene-fragment
FWY_shift	Composition preserving	TRUE	TRUE	TRUE	Chec_Seq_Med15_Mnase	MTVDHFDNSEDILPFIESMSSIYQVENNNPNNINNDVIPSYLDIKNTVLDSADLNDIQNQETSLNLGLPPLFSDSPLPVTETIPSTTDNSLHLKADSNKNRDARTIENDSEIKSTNNASGSGANQTYTLTSYPPMNDIYLNMNNPLQSPSPSSVPQNPTINPPINTASNETNLSPQTSNGNETLISPRAQQHTSIKDNRLSLPNGANSNLIFDTNPNNLNEKLRNQLNSDTNYSSNSISNSNSNSTGNLNSFSNYSLNIDSMLDYDVSSDLLLNDDDDDTNLSRRFRSDVITNQPFSMTNSRNSISHSLDWLNHPKINPSNRNTNLNITTNSTSSSNASPNTTTMNANADSNIAGNPKNNDATIDNELTQILNENYMFNNDNLGTSTSGKNKSACPSFS…	Jonas, F., Carmi, M., Krupkin, B., Steinberger, J., Brodsky, S., Jana, T., & Barkai, N. (2023). The molecular grammar of protein disorder guiding genome-binding locations. Nucleic Acids Research, 51(10), 4831-4844. https://doi.org/10.1093/nar/gkad184	CTTTTTTCAACTTTTATTGCTCATAGAAGAACTAGATCTAAA	ACCATGAACTCTAAAATCGGTTCTTCCCTTCGGAGGCGGAAG	TGCGTCCGTTATTGCGAAAG	on the basis of Med15-Mnase delta Msn4 to generate the Msn2 variant, lift from the gene-fragment
FWY_to_A	Composition changing	TRUE	TRUE	FALSE	FALSE	MTVDHDANSEDILAPIESMSSIQAVENNNPNNINNDVIPASLDIKNTVLDSADLNDIQNQETSLNLGLPPLSADSPLPVTETIPSTTDNSLHLKADSNKNRDARTIENDSEIKSTNNASGSGANQATTLTSPAPMNDILANMNNPLQSPSPSSVPQNPTINPPINTASNETNLSPQTSNGNETLISPRAQQHTSIKDNRLSLPNGANSNLAIDTNPNNLNEKLRNQLNSDTNSASNSISNSNSNSTGNLNSSAANSLNIDSMLDDAVSSDLLLNDDDDDTNLSRRRASDVITNQAPSMTNSRNSISHSLDLANHPKINPSNRNTNLNITTNSTSSSNASPNTTTMNANADSNIAGNPKNNDATIDNELTQILNEANMNANDNLGTSTSGKNKSACPSSA…	Jonas, F., Carmi, M., Krupkin, B., Steinberger, J., Brodsky, S., Jana, T., & Barkai, N. (2023). The molecular grammar of protein disorder guiding genome-binding locations. Nucleic Acids Research, 51(10), 4831-4844. https://doi.org/10.1093/nar/gkad184	FALSE
FWY_to_I	Composition changing	TRUE	FALSE	TRUE	Chec_Seq_Med15_Mnase	MTVDHDINSEDILIPIESMSSIQIVENNNPNNINNDVIPISLDIKNTVLDSADLNDIQNQETSLNLGLPPLSIDSPLPVTETIPSTTDNSLHLKADSNKNRDARTIENDSEIKSTNNASGSGANQITTLTSPIPMNDILINMNNPLQSPSPSSVPQNPTINPPINTASNETNLSPQTSNGNETLISPRAQQHTSIKDNRLSLPNGANSNLIIDTNPNNLNEKLRNQLNSDTNSISNSISNSNSNSTGNLNSSIINSLNIDSMLDDIVSSDLLLNDDDDDTNLSRRRISDVITNQIPSMTNSRNSISHSLDLINHPKINPSNRNTNLNITTNSTSSSNASPNTTTMNANADSNIAGNPKNNDATIDNELTQILNEINMNINDNLGTSTSGKNKSACPSSI…	Jonas, F., Carmi, M., Krupkin, B., Steinberger, J., Brodsky, S., Jana, T., & Barkai, N. (2023). The molecular grammar of protein disorder guiding genome-binding locations. Nucleic Acids Research, 51(10), 4831-4844. https://doi.org/10.1093/nar/gkad184	CTTTTTTCAACTTTTATTGCTCATAGAAGAACTAGATCTAAA	ACCATGAACTCTAAAATCGGTTCTTCCCTTCGGAGGCGGAAG	TGCGTCCGTTATTGCGAAAG	on the basis of Med15-Mnase delta Msn4 to generate the Msn2 variant, lift from the gene-fragment
FWY_to_L	Composition changing	TRUE	FALSE	TRUE	Chec_Seq_Med15_Mnase	MTVDHDLNSEDILLPIESMSSIQLVENNNPNNINNDVIPLSLDIKNTVLDSADLNDIQNQETSLNLGLPPLSLDSPLPVTETIPSTTDNSLHLKADSNKNRDARTIENDSEIKSTNNASGSGANQLTTLTSPLPMNDILLNMNNPLQSPSPSSVPQNPTINPPINTASNETNLSPQTSNGNETLISPRAQQHTSIKDNRLSLPNGANSNLLIDTNPNNLNEKLRNQLNSDTNSLSNSISNSNSNSTGNLNSSLLNSLNIDSMLDDLVSSDLLLNDDDDDTNLSRRRLSDVITNQLPSMTNSRNSISHSLDLLNHPKINPSNRNTNLNITTNSTSSSNASPNTTTMNANADSNIAGNPKNNDATIDNELTQILNELNMNLNDNLGTSTSGKNKSACPSSL…	Jonas, F., Carmi, M., Krupkin, B., Steinberger, J., Brodsky, S., Jana, T., & Barkai, N. (2023). The molecular grammar of protein disorder guiding genome-binding locations. Nucleic Acids Research, 51(10), 4831-4844. https://doi.org/10.1093/nar/gkad184	CTTTTTTCAACTTTTATTGCTCATAGAAGAACTAGATCTAAA	ACCATGAACTCTAAAATCGGTTCTTCCCTTCGGAGGCGGAAG	TGCGTCCGTTATTGCGAAAG	on the basis of Med15-Mnase delta Msn4 to generate the Msn2 variant, lift from the gene-fragment
G_to_A	Composition changing	TRUE	TRUE	FALSE	FALSE	MTVDHDFNSEDILFPIESMSSIQYVENNNPNNINNDVIPYSLDIKNTVLDSADLNDIQNQETSLNLALPPLSFDSPLPVTETIPSTTDNSLHLKADSNKNRDARTIENDSEIKSTNNASASAANQYTTLTSPYPMNDILYNMNNPLQSPSPSSVPQNPTINPPINTASNETNLSPQTSNANETLISPRAQQHTSIKDNRLSLPNAANSNLFIDTNPNNLNEKLRNQLNSDTNSYSNSISNSNSNSTANLNSSYFNSLNIDSMLDDYVSSDLLLNDDDDDTNLSRRRFSDVITNQFPSMTNSRNSISHSLDLWNHPKINPSNRNTNLNITTNSTSSSNASPNTTTMNANADSNIAANPKNNDATIDNELTQILNEYNMNFNDNLATSTSAKNKSACPSSF…	Jonas, F., Carmi, M., Krupkin, B., Steinberger, J., Brodsky, S., Jana, T., & Barkai, N. (2023). The molecular grammar of protein disorder guiding genome-binding locations. Nucleic Acids Research, 51(10), 4831-4844. https://doi.org/10.1093/nar/gkad184	FALSE
KR_to_A	Composition changing	TRUE	TRUE	FALSE	FALSE	MTVDHDFNSEDILFPIESMSSIQYVENNNPNNINNDVIPYSLDIANTVLDSADLNDIQNQETSLNLGLPPLSFDSPLPVTETIPSTTDNSLHLAADSNANADAATIENDSEIASTNNASGSGANQYTTLTSPYPMNDILYNMNNPLQSPSPSSVPQNPTINPPINTASNETNLSPQTSNGNETLISPAAQQHTSIADNALSLPNGANSNLFIDTNPNNLNEALANQLNSDTNSYSNSISNSNSNSTGNLNSSYFNSLNIDSMLDDYVSSDLLLNDDDDDTNLSAAAFSDVITNQFPSMTNSANSISHSLDLWNHPAINPSNANTNLNITTNSTSSSNASPNTTTMNANADSNIAGNPANNDATIDNELTQILNEYNMNFNDNLGTSTSGANASACPSSF…	Jonas, F., Carmi, M., Krupkin, B., Steinberger, J., Brodsky, S., Jana, T., & Barkai, N. (2023). The molecular grammar of protein disorder guiding genome-binding locations. Nucleic Acids Research, 51(10), 4831-4844. https://doi.org/10.1093/nar/gkad184	FALSE
LIVFWY_deletion	LIVFWY deletions	TRUE	FALSE	TRUE	Chec_Seq_Med15_Mnase	MTDHDNSEDPESMSSQENNNPNNNNDPSDKNTDSADNDQNQETSNGPPSDSPPTETPSTTDNSHKADSNKNRDARTENDSEKSTNNASGSGANQTTTSPPMNDNMNNPQSPSPSSPQNPTNPPNTASNETNSPQTSNGNETSPRAQQHTSKDNRSPNGANSNDTNPNNNEKRNQNSDTNSSNSSNSNSNSTGNNSSNSNDSMDDSSDNDDDDDTNSRRRSDTNQPSMTNSRNSSHSDNHPKNPSNRNTNNTTNSTSSSNASPNTTTMNANADSNAGNPKNNDATDNETQNENMNNDNGTSTSGKNKSACPSSDANAMTKNPSQQQQQNRQHKQTSSHNNSSTNMKSNSDSRRQRASPDDSSDNKQDEDPKNDMPNSNSSSQQKPSMSDNASAKATTGSN…	Jonas, F., Carmi, M., Krupkin, B., Steinberger, J., Brodsky, S., Jana, T., & Barkai, N. (2023). The molecular grammar of protein disorder guiding genome-binding locations. Nucleic Acids Research, 51(10), 4831-4844. https://doi.org/10.1093/nar/gkad184	CTTTTTTCAACTTTTATTGCTCATAGAAGAACTAGATCTAAA	ACCATGAACTCTAAAATCGGTTCTTCCCTTCGGAGGCGGAAG	TGCGTCCGTTATTGCGAAAG	on the basis of Med15-Mnase delta Msn4 to generate the Msn2 variant, lift from the gene-fragment
LIVFWY_deletion_from101	LIVFWY deletions	TRUE	FALSE	TRUE	Chec_Seq_Med15_Mnase	MTVDHDFNSEDILFPIESMSSIQYVENNNPNNINNDVIPYSLDIKNTVLDSADLNDIQNQETSLNLGLPPLSFDSPLPVTETIPSTTDNSLHLKADSNKNRDARTIENDSEIKSTNNASGSGANQYTTLTSPYPMNDILYNMNNPLQSPSPSSVPQNPTINPPINTASNETNLSPQTSNGNETLISPRAQQHTSIKDNRLSLPNGANSNLFIDTNPNNLNEKLRNQLNSDTNSYSNSISNSNSNSTGNLNSSYFNSLNIDSMLDDYVSSDLLLNDDDDDTNLSRRRFSDVITNQFPSMTNSRNSISHSLDLWNHPKINPSNRNTNLNITTNSTSSSNASPNTTTMNANADSNIAGNPKNNDATIDNELTQILNEYNMNFNDNLGTSTSGKNKSACPSSF…	Jonas, F., Carmi, M., Krupkin, B., Steinberger, J., Brodsky, S., Jana, T., & Barkai, N. (2023). The molecular grammar of protein disorder guiding genome-binding locations. Nucleic Acids Research, 51(10), 4831-4844. https://doi.org/10.1093/nar/gkad184	CTTTTTTCAACTTTTATTGCTCATAGAAGAACTAGATCTAAA	ACCATGAACTCTAAAATCGGTTCTTCCCTTCGGAGGCGGAAG	TGCGTCCGTTATTGCGAAAG	on the basis of Med15-Mnase delta Msn4 to generate the Msn2 variant, lift from the gene-fragment
LIVFWY_deletion_from21	LIVFWY deletions	TRUE	FALSE	TRUE	Chec_Seq_Med15_Mnase	MTVDHDFNSEDILFPIESMSSIQYVENNNPNNINNDVIPYSLDIKNTVLDSADLNDIQNQETSLNGPPSDSPPTETPSTTDNSHKADSNKNRDARTENDSEKSTNNASGSGANQTTTSPPMNDNMNNPQSPSPSSPQNPTNPPNTASNETNSPQTSNGNETSPRAQQHTSKDNRSPNGANSNDTNPNNNEKRNQNSDTNSSNSSNSNSNSTGNNSSNSNDSMDDSSDNDDDDDTNSRRRSDTNQPSMTNSRNSSHSDNHPKNPSNRNTNNTTNSTSSSNASPNTTTMNANADSNAGNPKNNDATDNETQNENMNNDNGTSTSGKNKSACPSSDANAMTKNPSQQQQQNRQHKQTSSHNNSSTNMKSNSDSRRQRASPDDSSDNKQDEDPKNDMPNSNSS…	Jonas, F., Carmi, M., Krupkin, B., Steinberger, J., Brodsky, S., Jana, T., & Barkai, N. (2023). The molecular grammar of protein disorder guiding genome-binding locations. Nucleic Acids Research, 51(10), 4831-4844. https://doi.org/10.1093/nar/gkad184	CTTTTTTCAACTTTTATTGCTCATAGAAGAACTAGATCTAAA	ACCATGAACTCTAAAATCGGTTCTTCCCTTCGGAGGCGGAAG	TGCGTCCGTTATTGCGAAAG	on the basis of Med15-Mnase delta Msn4 to generate the Msn2 variant, lift from the gene-fragment
LIVFWY_deletion_from41	LIVFWY deletions	TRUE	FALSE	TRUE	Chec_Seq_Med15_Mnase	MTVDHDFNSEDILFPIESMSSIQYVENNNPNNINNDVIPYSLDIKNTVLDSADLNDIQNQETSLNLGLPPLSFDSPLPVTETIPSTTDNSLHLKADSNKNRDARTIENDSEIKSTNNASGSGANQYTTLTSPYPMNDILYNMNNPLQSPSPSSVPQNPTINPPNTASNETNSPQTSNGNETSPRAQQHTSKDNRSPNGANSNDTNPNNNEKRNQNSDTNSSNSSNSNSNSTGNNSSNSNDSMDDSSDNDDDDDTNSRRRSDTNQPSMTNSRNSSHSDNHPKNPSNRNTNNTTNSTSSSNASPNTTTMNANADSNAGNPKNNDATDNETQNENMNNDNGTSTSGKNKSACPSSDANAMTKNPSQQQQQNRQHKQTSSHNNSSTNMKSNSDSRRQRASPDD…	Jonas, F., Carmi, M., Krupkin, B., Steinberger, J., Brodsky, S., Jana, T., & Barkai, N. (2023). The molecular grammar of protein disorder guiding genome-binding locations. Nucleic Acids Research, 51(10), 4831-4844. https://doi.org/10.1093/nar/gkad184	CTTTTTTCAACTTTTATTGCTCATAGAAGAACTAGATCTAAA	ACCATGAACTCTAAAATCGGTTCTTCCCTTCGGAGGCGGAAG	TGCGTCCGTTATTGCGAAAG	on the basis of Med15-Mnase delta Msn4 to generate the Msn2 variant, lift from the gene-fragment
LIVFWY_deletion_from61	LIVFWY deletions	TRUE	FALSE	TRUE	Chec_Seq_Med15_Mnase	MTVDHDFNSEDILFPIESMSSIQYVENNNPNNINNDVIPYSLDIKNTVLDSADLNDIQNQETSLNLGLPPLSFDSPLPVTETIPSTTDNSLHLKADSNKNRDARTIENDSEIKSTNNASGSGANQYTTLTSPYPMNDILYNMNNPLQSPSPSSVPQNPTINPPINTASNETNLSPQTSNGNETLISPRAQQHTSIKDNRLSLPNGANSNLFIDTNPNNLNEKLRNQLNSDTNSYSNSISNSNSNSTGNLNSSYFNSLNIDSMDDSSDNDDDDDTNSRRRSDTNQPSMTNSRNSSHSDNHPKNPSNRNTNNTTNSTSSSNASPNTTTMNANADSNAGNPKNNDATDNETQNENMNNDNGTSTSGKNKSACPSSDANAMTKNPSQQQQQNRQHKQTSSHNN…	Jonas, F., Carmi, M., Krupkin, B., Steinberger, J., Brodsky, S., Jana, T., & Barkai, N. (2023). The molecular grammar of protein disorder guiding genome-binding locations. Nucleic Acids Research, 51(10), 4831-4844. https://doi.org/10.1093/nar/gkad184	CTTTTTTCAACTTTTATTGCTCATAGAAGAACTAGATCTAAA	ACCATGAACTCTAAAATCGGTTCTTCCCTTCGGAGGCGGAAG	TGCGTCCGTTATTGCGAAAG	on the basis of Med15-Mnase delta Msn4 to generate the Msn2 variant, lift from the gene-fragment
LIVFWY_deletion_from81	LIVFWY deletions	TRUE	FALSE	TRUE	Chec_Seq_Med15_Mnase	MTVDHDFNSEDILFPIESMSSIQYVENNNPNNINNDVIPYSLDIKNTVLDSADLNDIQNQETSLNLGLPPLSFDSPLPVTETIPSTTDNSLHLKADSNKNRDARTIENDSEIKSTNNASGSGANQYTTLTSPYPMNDILYNMNNPLQSPSPSSVPQNPTINPPINTASNETNLSPQTSNGNETLISPRAQQHTSIKDNRLSLPNGANSNLFIDTNPNNLNEKLRNQLNSDTNSYSNSISNSNSNSTGNLNSSYFNSLNIDSMLDDYVSSDLLLNDDDDDTNLSRRRFSDVITNQFPSMTNSRNSISHSLDLWNHPKINPSNRNTNLNITTNSTSSSNASPNTTTMNANADSNIAGNPKNNDATIDNETQNENMNNDNGTSTSGKNKSACPSSDANAMTK…	Jonas, F., Carmi, M., Krupkin, B., Steinberger, J., Brodsky, S., Jana, T., & Barkai, N. (2023). The molecular grammar of protein disorder guiding genome-binding locations. Nucleic Acids Research, 51(10), 4831-4844. https://doi.org/10.1093/nar/gkad184	CTTTTTTCAACTTTTATTGCTCATAGAAGAACTAGATCTAAA	ACCATGAACTCTAAAATCGGTTCTTCCCTTCGGAGGCGGAAG	TGCGTCCGTTATTGCGAAAG	on the basis of Med15-Mnase delta Msn4 to generate the Msn2 variant, lift from the gene-fragment
LIVFWY_deletion_to111	LIVFWY deletions	TRUE	FALSE	TRUE	Chec_Seq_Med15_Mnase	MTDHDNSEDPESMSSQENNNPNNNNDPSDKNTDSADNDQNQETSNGPPSDSPPTETPSTTDNSHKADSNKNRDARTENDSEKSTNNASGSGANQTTTSPPMNDNMNNPQSPSPSSPQNPTNPPNTASNETNSPQTSNGNETSPRAQQHTSKDNRSPNGANSNDTNPNNNEKRNQNSDTNSSNSSNSNSNSTGNNSSNSNDSMDDSSDNDDDDDTNSRRRSDTNQPSMTNSRNSSHSDNHPKNPSNRNTNNTTNSTSSSNASPNTTTMNANADSNAGNPKNNDATDNETQNENMNNDNGTSTSGKNKSACPSSDANAMTKNPSQQQQQNRQHKQTSSHNNSSTNMKSNSDSRRQRASPDDSSDNKQDEDPKNDMPNSNSSSQQKPSMSDNASAKATTGLS…	Jonas, F., Carmi, M., Krupkin, B., Steinberger, J., Brodsky, S., Jana, T., & Barkai, N. (2023). The molecular grammar of protein disorder guiding genome-binding locations. Nucleic Acids Research, 51(10), 4831-4844. https://doi.org/10.1093/nar/gkad184	CTTTTTTCAACTTTTATTGCTCATAGAAGAACTAGATCTAAA	ACCATGAACTCTAAAATCGGTTCTTCCCTTCGGAGGCGGAAG	TGCGTCCGTTATTGCGAAAG	on the basis of Med15-Mnase delta Msn4 to generate the Msn2 variant, lift from the gene-fragment
LIVFWY_deletion_to31	LIVFWY deletions	TRUE	FALSE	TRUE	Chec_Seq_Med15_Mnase	MTDHDNSEDPESMSSQENNNPNNNNDPSDKNTDSADNDQNQETSNGPPSDSPPTETPSTTDNSHKADSNKNRDARTENDSEKSTNNASGSGANQYTTLTSPYPMNDILYNMNNPLQSPSPSSVPQNPTINPPINTASNETNLSPQTSNGNETLISPRAQQHTSIKDNRLSLPNGANSNLFIDTNPNNLNEKLRNQLNSDTNSYSNSISNSNSNSTGNLNSSYFNSLNIDSMLDDYVSSDLLLNDDDDDTNLSRRRFSDVITNQFPSMTNSRNSISHSLDLWNHPKINPSNRNTNLNITTNSTSSSNASPNTTTMNANADSNIAGNPKNNDATIDNELTQILNEYNMNFNDNLGTSTSGKNKSACPSSFDANAMTKINPSQQLQQQLNRVQHKQLTSSHN…	Jonas, F., Carmi, M., Krupkin, B., Steinberger, J., Brodsky, S., Jana, T., & Barkai, N. (2023). The molecular grammar of protein disorder guiding genome-binding locations. Nucleic Acids Research, 51(10), 4831-4844. https://doi.org/10.1093/nar/gkad184	CTTTTTTCAACTTTTATTGCTCATAGAAGAACTAGATCTAAA	ACCATGAACTCTAAAATCGGTTCTTCCCTTCGGAGGCGGAAG	TGCGTCCGTTATTGCGAAAG	on the basis of Med15-Mnase delta Msn4 to generate the Msn2 variant, lift from the gene-fragment
LIVFWY_deletion_to51	LIVFWY deletions	TRUE	FALSE	TRUE	Chec_Seq_Med15_Mnase	MTDHDNSEDPESMSSQENNNPNNNNDPSDKNTDSADNDQNQETSNGPPSDSPPTETPSTTDNSHKADSNKNRDARTENDSEKSTNNASGSGANQTTTSPPMNDNMNNPQSPSPSSPQNPTNPPNTASNETNSPQTSNGNETSPRAQQHTSKDNRSPNGANSNDTNPNNNEKLRNQLNSDTNSYSNSISNSNSNSTGNLNSSYFNSLNIDSMLDDYVSSDLLLNDDDDDTNLSRRRFSDVITNQFPSMTNSRNSISHSLDLWNHPKINPSNRNTNLNITTNSTSSSNASPNTTTMNANADSNIAGNPKNNDATIDNELTQILNEYNMNFNDNLGTSTSGKNKSACPSSFDANAMTKINPSQQLQQQLNRVQHKQLTSSHNNSSTNMKSFNSDLYSRRQRA…	Jonas, F., Carmi, M., Krupkin, B., Steinberger, J., Brodsky, S., Jana, T., & Barkai, N. (2023). The molecular grammar of protein disorder guiding genome-binding locations. Nucleic Acids Research, 51(10), 4831-4844. https://doi.org/10.1093/nar/gkad184	CTTTTTTCAACTTTTATTGCTCATAGAAGAACTAGATCTAAA	ACCATGAACTCTAAAATCGGTTCTTCCCTTCGGAGGCGGAAG	TGCGTCCGTTATTGCGAAAG	on the basis of Med15-Mnase delta Msn4 to generate the Msn2 variant, lift from the gene-fragment
LIVFWY_deletion_to71	LIVFWY deletions	TRUE	FALSE	TRUE	Chec_Seq_Med15_Mnase	MTDHDNSEDPESMSSQENNNPNNNNDPSDKNTDSADNDQNQETSNGPPSDSPPTETPSTTDNSHKADSNKNRDARTENDSEKSTNNASGSGANQTTTSPPMNDNMNNPQSPSPSSPQNPTNPPNTASNETNSPQTSNGNETSPRAQQHTSKDNRSPNGANSNDTNPNNNEKRNQNSDTNSSNSSNSNSNSTGNNSSNSNDSMDDSSDNDDDDDTNSRRRSDTNQPSMTNSRNSISHSLDLWNHPKINPSNRNTNLNITTNSTSSSNASPNTTTMNANADSNIAGNPKNNDATIDNELTQILNEYNMNFNDNLGTSTSGKNKSACPSSFDANAMTKINPSQQLQQQLNRVQHKQLTSSHNNSSTNMKSFNSDLYSRRQRASLPIIDDSLSYDLVNKQDED…	Jonas, F., Carmi, M., Krupkin, B., Steinberger, J., Brodsky, S., Jana, T., & Barkai, N. (2023). The molecular grammar of protein disorder guiding genome-binding locations. Nucleic Acids Research, 51(10), 4831-4844. https://doi.org/10.1093/nar/gkad184	CTTTTTTCAACTTTTATTGCTCATAGAAGAACTAGATCTAAA	ACCATGAACTCTAAAATCGGTTCTTCCCTTCGGAGGCGGAAG	TGCGTCCGTTATTGCGAAAG	on the basis of Med15-Mnase delta Msn4 to generate the Msn2 variant, lift from the gene-fragment
LIVFWY_deletion_to91	LIVFWY deletions	TRUE	FALSE	TRUE	Chec_Seq_Med15_Mnase	MTDHDNSEDPESMSSQENNNPNNNNDPSDKNTDSADNDQNQETSNGPPSDSPPTETPSTTDNSHKADSNKNRDARTENDSEKSTNNASGSGANQTTTSPPMNDNMNNPQSPSPSSPQNPTNPPNTASNETNSPQTSNGNETSPRAQQHTSKDNRSPNGANSNDTNPNNNEKRNQNSDTNSSNSSNSNSNSTGNNSSNSNDSMDDSSDNDDDDDTNSRRRSDTNQPSMTNSRNSSHSDNHPKNPSNRNTNNTTNSTSSSNASPNTTTMNANADSNAGNPKNNDATDNETQNENMNNDNGTSTSGKNKSACPSSDANAMTKNPSQQQQQNRQHKQLTSSHNNSSTNMKSFNSDLYSRRQRASLPIIDDSLSYDLVNKQDEDPKNDMLPNSNLSSSQQFIKP…	Jonas, F., Carmi, M., Krupkin, B., Steinberger, J., Brodsky, S., Jana, T., & Barkai, N. (2023). The molecular grammar of protein disorder guiding genome-binding locations. Nucleic Acids Research, 51(10), 4831-4844. https://doi.org/10.1093/nar/gkad184	CTTTTTTCAACTTTTATTGCTCATAGAAGAACTAGATCTAAA	ACCATGAACTCTAAAATCGGTTCTTCCCTTCGGAGGCGGAAG	TGCGTCCGTTATTGCGAAAG	on the basis of Med15-Mnase delta Msn4 to generate the Msn2 variant, lift from the gene-fragment
LIVFWY_to_A	Composition changing	TRUE	FALSE	TRUE	Chec_Seq_Med15_Mnase	MTADHDANSEDAAAPAESMSSAQAAENNNPNNANNDAAPASADAKNTAADSADANDAQNQETSANAGAPPASADSPAPATETAPSTTDNSAHAKADSNKNRDARTAENDSEAKSTNNASGSGANQATTATSPAPMNDAAANMNNPAQSPSPSSAPQNPTANPPANTASNETNASPQTSNGNETAASPRAQQHTSAKDNRASAPNGANSNAAADTNPNNANEKARNQANSDTNSASNSASNSNSNSTGNANSSAANSANADSMADDAASSDAAANDDDDDTNASRRRASDAATNQAPSMTNSRNSASHSADAANHPKANPSNRNTNANATTNSTSSSNASPNTTTMNANADSNAAGNPKNNDATADNEATQAANEANMNANDNAGTSTSGKNKSACPSSA…	Jonas, F., Carmi, M., Krupkin, B., Steinberger, J., Brodsky, S., Jana, T., & Barkai, N. (2023). The molecular grammar of protein disorder guiding genome-binding locations. Nucleic Acids Research, 51(10), 4831-4844. https://doi.org/10.1093/nar/gkad184	CTTTTTTCAACTTTTATTGCTCATAGAAGAACTAGATCTAAA	ACCATGAACTCTAAAATCGGTTCTTCCCTTCGGAGGCGGAAG	TGCGTCCGTTATTGCGAAAG	on the basis of Med15-Mnase delta Msn4 to generate the Msn2 variant, lift from the gene-fragment
LIVFWY_to_I	Composition changing	TRUE	FALSE	TRUE	Chec_Seq_Med15_Mnase	MTIDHDINSEDIIIPIESMSSIQIIENNNPNNINNDIIPISIDIKNTIIDSADINDIQNQETSINIGIPPISIDSPIPITETIPSTTDNSIHIKADSNKNRDARTIENDSEIKSTNNASGSGANQITTITSPIPMNDIIINMNNPIQSPSPSSIPQNPTINPPINTASNETNISPQTSNGNETIISPRAQQHTSIKDNRISIPNGANSNIIIDTNPNNINEKIRNQINSDTNSISNSISNSNSNSTGNINSSIINSINIDSMIDDIISSDIIINDDDDDTNISRRRISDIITNQIPSMTNSRNSISHSIDIINHPKINPSNRNTNINITTNSTSSSNASPNTTTMNANADSNIAGNPKNNDATIDNEITQIINEINMNINDNIGTSTSGKNKSACPSSI…	Jonas, F., Carmi, M., Krupkin, B., Steinberger, J., Brodsky, S., Jana, T., & Barkai, N. (2023). The molecular grammar of protein disorder guiding genome-binding locations. Nucleic Acids Research, 51(10), 4831-4844. https://doi.org/10.1093/nar/gkad184	CTTTTTTCAACTTTTATTGCTCATAGAAGAACTAGATCTAAA	ACCATGAACTCTAAAATCGGTTCTTCCCTTCGGAGGCGGAAG	TGCGTCCGTTATTGCGAAAG	on the basis of Med15-Mnase delta Msn4 to generate the Msn2 variant, lift from the gene-fragment
LIVFWY_to_Y	Composition changing	TRUE	FALSE	TRUE	Chec_Seq_Med15_Mnase	MTYDHDYNSEDYYYPYESMSSYQYYENNNPNNYNNDYYPYSYDYKNTYYDSADYNDYQNQETSYNYGYPPYSYDSPYPYTETYPSTTDNSYHYKADSNKNRDARTYENDSEYKSTNNASGSGANQYTTYTSPYPMNDYYYNMNNPYQSPSPSSYPQNPTYNPPYNTASNETNYSPQTSNGNETYYSPRAQQHTSYKDNRYSYPNGANSNYYYDTNPNNYNEKYRNQYNSDTNSYSNSYSNSNSNSTGNYNSSYYNSYNYDSMYDDYYSSDYYYNDDDDDTNYSRRRYSDYYTNQYPSMTNSRNSYSHSYDYYNHPKYNPSNRNTNYNYTTNSTSSSNASPNTTTMNANADSNYAGNPKNNDATYDNEYTQYYNEYNMNYNDNYGTSTSGKNKSACPSSY…	Jonas, F., Carmi, M., Krupkin, B., Steinberger, J., Brodsky, S., Jana, T., & Barkai, N. (2023). The molecular grammar of protein disorder guiding genome-binding locations. Nucleic Acids Research, 51(10), 4831-4844. https://doi.org/10.1093/nar/gkad184	CTTTTTTCAACTTTTATTGCTCATAGAAGAACTAGATCTAAA	ACCATGAACTCTAAAATCGGTTCTTCCCTTCGGAGGCGGAAG	TGCGTCCGTTATTGCGAAAG	on the basis of Med15-Mnase delta Msn4 to generate the Msn2 variant, lift from the gene-fragment
LIV_cluster2	Composition preserving	TRUE	TRUE	FALSE	FALSE	MTDHDFNSEDFPESMSSQYENNNPNNNNDPYSVLILLVLVILLILLDKNTDSADNDQNQETSNGPPSFDSPPTETPSTTDNSHKADSNKNRDARTENDSELLLLIILILILLILKSTNNASGSGANQYTTTSPYPMNDYNMNNPQSPSPSSPQNPTNPPNTASNETNSPQTSNGNETSPRAQQHTSKDNRSPNGANSNFDTNPNNNEKRNQNSDTNSYSNSSNSNSNSTGNNSSYFNSNDSMDDYSSDLLLVILLIILLLINDDDDDTNSRRRFSDTNQFPSMTNSRNSSHSDWNHPKNPSNRNTNNTTNSTSSSNASPNTTTMNANADSNAGNPKNNIIIILLLILIIVLDATDNETQNEYNMNFNDNGTSTSGKNKSACPSSFDANAMTKNPSQQQQ…	Jonas, F., Carmi, M., Krupkin, B., Steinberger, J., Brodsky, S., Jana, T., & Barkai, N. (2023). The molecular grammar of protein disorder guiding genome-binding locations. Nucleic Acids Research, 51(10), 4831-4844. https://doi.org/10.1093/nar/gkad184	FALSE
LIV_cluster3	Composition preserving	TRUE	TRUE	FALSE	FALSE	MTDHDFNSEDFPESMSSQYENNNPNNNNDPYSDLLLLILVLLLLILIKNTDSADNDQNQETSNGPPSFDSPPTETPSTTDNSHKADSNKNRDLVLILILLVIVVLARTENDSEKSTNNALLLILVIILLLIIISGSGANQYTTTSPYPMNDYNMNNPQSPSPSSPQNPTNPPNTASNETNSLILLILLLILLLVPQTSNGNETSPRAQQHTSKDNRSPNGANSNFDTNPNNNEKRNQNSDTNSYSNSSNSNSNSTGNNSSYFNSNDSMDDYSSDNDDDDDTNSRRRFSDTNQFPSMTNSRNIILILLLLILLLLVSSHSDWNHPKNPSNRNTNNTTNSTSSSNASPNTTTMNANADSNAGNPKNNDATDNETQNEYNMNFNDNGTSTSGKNKSACPSSF…	Jonas, F., Carmi, M., Krupkin, B., Steinberger, J., Brodsky, S., Jana, T., & Barkai, N. (2023). The molecular grammar of protein disorder guiding genome-binding locations. Nucleic Acids Research, 51(10), 4831-4844. https://doi.org/10.1093/nar/gkad184	FALSE
LIV_deletion	Composition preserving	TRUE	TRUE	TRUE	Chec_Seq_Med15_Mnase	MTDHDFNSEDFPESMSSQYENNNPNNNNDPYSDKNTDSADNDQNQETSNGPPSFDSPPTETPSTTDNSHKADSNKNRDARTENDSEKSTNNASGSGANQYTTTSPYPMNDYNMNNPQSPSPSSPQNPTNPPNTASNETNSPQTSNGNETSPRAQQHTSKDNRSPNGANSNFDTNPNNNEKRNQNSDTNSYSNSSNSNSNSTGNNSSYFNSNDSMDDYSSDNDDDDDTNSRRRFSDTNQFPSMTNSRNSSHSDWNHPKNPSNRNTNNTTNSTSSSNASPNTTTMNANADSNAGNPKNNDATDNETQNEYNMNFNDNGTSTSGKNKSACPSSFDANAMTKNPSQQQQQNRQHKQTSSHNNSSTNMKSFNSDYSRRQRASPDDSSYDNKQDEDPKNDMPNSN…	Jonas, F., Carmi, M., Krupkin, B., Steinberger, J., Brodsky, S., Jana, T., & Barkai, N. (2023). The molecular grammar of protein disorder guiding genome-binding locations. Nucleic Acids Research, 51(10), 4831-4844. https://doi.org/10.1093/nar/gkad184	CTTTTTTCAACTTTTATTGCTCATAGAAGAACTAGATCTAAA	ACCATGAACTCTAAAATCGGTTCTTCCCTTCGGAGGCGGAAG	TGCGTCCGTTATTGCGAAAG	on the basis of Med15-Mnase delta Msn4 to generate the Msn2 variant, lift from the gene-fragment
LIV_random1	Composition preserving	TRUE	TRUE	FALSE	FALSE	MTIIDLHDFNSEDLFPESMSSQYLENNNPNNNNDPLLYSDIKNTDSADLNDQNQETSLNGPPSFDSPPTETIPSTVTDNSHKALDSNKNRDARTENDSLEKVSLTNNASGSGIANQIYTTTLSPYPMNLDYNMNLNPQSPVSPSSPQNPTNPPNTASNETNISLIPILQTSNGNETLSPRAQVQVIHTSKDNRSPNGANSNFDTNPNNINIEKRNQLINSDTVNSYISNISSNISNSNSTGNNLSSYFINSNDSMDDLYVSSDNDDDDDTNSIRIRRFSIDTNQFPSLMTNSRNSSHSDWNHPKLNPIVSNRINTNNTTLNSLTSSSNASLPNLTLTTMNANADSLNAGLNPKLNNLDIATDINLELTQNIEYLNLMNFNDNGTSTLSGKNKISACLPS…	Jonas, F., Carmi, M., Krupkin, B., Steinberger, J., Brodsky, S., Jana, T., & Barkai, N. (2023). The molecular grammar of protein disorder guiding genome-binding locations. Nucleic Acids Research, 51(10), 4831-4844. https://doi.org/10.1093/nar/gkad184	FALSE
LI_shift	Composition preserving	TRUE	TRUE	TRUE	Chec_Seq_Med15_Mnase	MTVDHDFNSEIDFPLIESMSSQIYVENNNPNINNNDIVPYLSDKINTLVDSALDNDQINQETLSLNGPLLPSFDSPPLVTEITPSTTDNSHLKLADSNKNRDARITENDSIEKSTNNASGSGANQYTLTTSPYPMNIDYLNMNNLPQSPSPSSVPQNPITNPPNITASNETLNSPQTSNGNELTSIPRAQQHTISKDNLRSPNLGANSLNFDITNPNLNNELKRNQNLSDTNSYSNISSNSNSNSTGLNNSSYFNSNILDSMDLDYVSSLDNLDLDDDDTLNSRRRFSDIVTNQFPSMTNSRNISSHSDLWLNHPIKNPSNRNTLNNTITNSTSSSNASPNTTTMNANADSINAGNPKNNDATDINLETLQNIEYNMNFNDNGLTSTSGKNKSACPSSF…	Jonas, F., Carmi, M., Krupkin, B., Steinberger, J., Brodsky, S., Jana, T., & Barkai, N. (2023). The molecular grammar of protein disorder guiding genome-binding locations. Nucleic Acids Research, 51(10), 4831-4844. https://doi.org/10.1093/nar/gkad184	CTTTTTTCAACTTTTATTGCTCATAGAAGAACTAGATCTAAA	ACCATGAACTCTAAAATCGGTTCTTCCCTTCGGAGGCGGAAG	TGCGTCCGTTATTGCGAAAG	on the basis of Med15-Mnase delta Msn4 to generate the Msn2 variant, lift from the gene-fragment
L_to_A	Composition changing	TRUE	TRUE	FALSE	FALSE	MTVDHDFNSEDIAFPIESMSSIQYVENNNPNNINNDVIPYSADIKNTVADSADANDIQNQETSANAGAPPASFDSPAPVTETIPSTTDNSAHAKADSNKNRDARTIENDSEIKSTNNASGSGANQYTTATSPYPMNDIAYNMNNPAQSPSPSSVPQNPTINPPINTASNETNASPQTSNGNETAISPRAQQHTSIKDNRASAPNGANSNAFIDTNPNNANEKARNQANSDTNSYSNSISNSNSNSTGNANSSYFNSANIDSMADDYVSSDAAANDDDDDTNASRRRFSDVITNQFPSMTNSRNSISHSADAWNHPKINPSNRNTNANITTNSTSSSNASPNTTTMNANADSNIAGNPKNNDATIDNEATQIANEYNMNFNDNAGTSTSGKNKSACPSSF…	Jonas, F., Carmi, M., Krupkin, B., Steinberger, J., Brodsky, S., Jana, T., & Barkai, N. (2023). The molecular grammar of protein disorder guiding genome-binding locations. Nucleic Acids Research, 51(10), 4831-4844. https://doi.org/10.1093/nar/gkad184	FALSE
Left_positive_right_negative	Composition preserving	TRUE	TRUE	FALSE	FALSE	MTVKHKFNSKKILFPIKSMSSIQYVKNNNPNNINNRVIPYSLRIKNTVLRSAKLNKIQNQKTSLNLGLPPLSFRSPLPVTRTIPSTTKNSLHLRAKSNRNRKARTIKNRSRIKSTNNASGSGANQYTTLTSPYPMNKILYNMNNPLQSPSPSSVPQNPTINPPINTASNKTNLSPQTSNGNRTLISPRAQQHTSIKDNDLSLPNGANSNLFIDTNPNNLNDDLDNQLNSETNSYSNSISNSNSNSTGNLNSSYFNSLNIESMLDDYVSSDLLLNDDDDDTNLSEDDFSDVITNQFPSMTNSDNSISHSLDLWNHPDINPSNDNTNLNITTNSTSSSNASPNTTTMNANADSNIAGNPDNNDATIDNDLTQILNDYNMNFNDNLGTSTSGDNDSACPSSF…	Jonas, F., Carmi, M., Krupkin, B., Steinberger, J., Brodsky, S., Jana, T., & Barkai, N. (2023). The molecular grammar of protein disorder guiding genome-binding locations. Nucleic Acids Research, 51(10), 4831-4844. https://doi.org/10.1093/nar/gkad184	FALSE
MSN2_start_nls	Controls	TRUE	TRUE	TRUE	Chec_Seq_Med15_Mnase	MTMNSKIGSSLRRRKSAVPLMGTVPLTNQQNNISSSSVNSTGNGAGVTKERRPSYRRKSMTPSRRSSVVIESTKELEEKPFHCHICPKSFKRSEHLKRHVRSVHSNERPFACHICDKKFSRSDNLSQHIKTHKKHGDI	Jonas, F., Carmi, M., Krupkin, B., Steinberger, J., Brodsky, S., Jana, T., & Barkai, N. (2023). The molecular grammar of protein disorder guiding genome-binding locations. Nucleic Acids Research, 51(10), 4831-4844. https://doi.org/10.1093/nar/gkad184
Msn2	Controls	TRUE	TRUE	TRUE	Chec_Seq_Med15_Mnase, Expression_profiling	MTVDHDFNSEDILFPIESMSSIQYVENNNPNNINNDVIPYSLDIKNTVLDSADLNDIQNQETSLNLGLPPLSFDSPLPVTETIPSTTDNSLHLKADSNKNRDARTIENDSEIKSTNNASGSGANQYTTLTSPYPMNDILYNMNNPLQSPSPSSVPQNPTINPPINTASNETNLSPQTSNGNETLISPRAQQHTSIKDNRLSLPNGANSNLFIDTNPNNLNEKLRNQLNSDTNSYSNSISNSNSNSTGNLNSSYFNSLNIDSMLDDYVSSDLLLNDDDDDTNLSRRRFSDVITNQFPSMTNSRNSISHSLDLWNHPKINPSNRNTNLNITTNSTSSSNASPNTTTMNANADSNIAGNPKNNDATIDNELTQILNEYNMNFNDNLGTSTSGKNKSACPSSF…	Brodsky, S., Jana, T., & Barkai, N. (2021). Order through disorder: The role of intrinsically disordered regions in transcription factor binding specificity. Current opinion in structural biology, 71, 110–115. https://doi.org/10.1016/j.sbi.2021.06.011
Msn2_135	Truncations/Truncations (dMsn4)	TRUE	TRUE	TRUE	Chec_Seq_Med15_Mnase, Expression_profiling	MNDILYNMNNPLQSPSPSSVPQNPTINPPINTASNETNLSPQTSNGNETLISPRAQQHTSIKDNRLSLPNGANSNLFIDTNPNNLNEKLRNQLNSDTNSYSNSISNSNSNSTGNLNSSYFNSLNIDSMLDDYVSSDLLLNDDDDDTNLSRRRFSDVITNQFPSMTNSRNSISHSLDLWNHPKINPSNRNTNLNITTNSTSSSNASPNTTTMNANADSNIAGNPKNNDATIDNELTQILNEYNMNFNDNLGTSTSGKNKSACPSSFDANAMTKINPSQQLQQQLNRVQHKQLTSSHNNSSTNMKSFNSDLYSRRQRASLPIIDDSLSYDLVNKQDEDPKNDMLPNSNLSSSQQFIKPSMILSDNASVIAKVATTGLSNDMPFLTEEGEQNANSTPNFDLS…	Brodsky, S., Jana, T., & Barkai, N. (2021). Order through disorder: The role of intrinsically disordered regions in transcription factor binding specificity. Current opinion in structural biology, 71, 110–115. https://doi.org/10.1016/j.sbi.2021.06.011	CTTTTTTCAACTTTTATTGCTCATAGAAGAACTAGATCTAAAATGAACGACATTTTGTACAACATGAACAATCCGTTACAATCACCGTCA	TGACGGTGATTGTAACGGATTGTTCATGTTGTACAAAATGTCGTTCATTTTAGATCTAGTTCTTCTATGAGCAATAAAAGTTGAAAAAAG	CATGAGTAGTATACAATACG	For generating deletion Msn2 strains, to create Med15-Mnase with WT variant
Msn2_150_350	Overlapping deletions/Overlapping deletions (dMsn4)	TRUE	TRUE	TRUE	Chec_Seq_Med15_Mnase, Expression_profiling	MTVDHDFNSEDILFPIESMSSIQYVENNNPNNINNDVIPYSLDIKNTVLDSADLNDIQNQETSLNLGLPPLSFDSPLPVTETIPSTTDNSLHLKADSNKNRDARTIENDSEIKSTNNASGSGANQYTTLTSPYPMNDILYNMNNPLQSPSSNIAGNPKNNDATIDNELTQILNEYNMNFNDNLGTSTSGKNKSACPSSFDANAMTKINPSQQLQQQLNRVQHKQLTSSHNNSSTNMKSFNSDLYSRRQRASLPIIDDSLSYDLVNKQDEDPKNDMLPNSNLSSSQQFIKPSMILSDNASVIAKVATTGLSNDMPFLTEEGEQNANSTPNFDLSITQMNMAPLSPASSSSTSLATNHFYHHFPQQGHHTMNSKIGSSLRRRKSAVPLMGTVPLTNQQNNI…	Brodsky, S., Jana, T., & Barkai, N. (2021). Order through disorder: The role of intrinsically disordered regions in transcription factor binding specificity. Current opinion in structural biology, 71, 110–115. https://doi.org/10.1016/j.sbi.2021.06.011	AACGACATTTTGTACAACATGAACAATCCGTTACAATCACCGTCATCAAATATTGCTGGCAACCCGAAAAACAATGACGCTACCATAGAC	GTCTATGGTAGCGTCATTGTTTTTCGGGTTGCCAGCAATATTTGATGACGGTGATTGTAACGGATTGTTCATGTTGTACAAAATGTCGTT	CATGAGTAGTATACAATACG	For generating deletion Msn2 strains, to create Med15-Mnase with WT variant
Msn2_150_450	Overlapping deletions	TRUE	TRUE	FALSE	FALSE	MTVDHDFNSEDILFPIESMSSIQYVENNNPNNINNDVIPYSLDIKNTVLDSADLNDIQNQETSLNLGLPPLSFDSPLPVTETIPSTTDNSLHLKADSNKNRDARTIENDSEIKSTNNASGSGANQYTTLTSPYPMNDILYNMNNPLQSPSSLPIIDDSLSYDLVNKQDEDPKNDMLPNSNLSSSQQFIKPSMILSDNASVIAKVATTGLSNDMPFLTEEGEQNANSTPNFDLSITQMNMAPLSPASSSSTSLATNHFYHHFPQQGHHTMNSKIGSSLRRRKSAVPLMGTVPLTNQQNNISSSSVNSTGNGAGVTKERRPSYRRKSMTPSRRSSVVIESTKELEEKPFHCHICPKSFKRSEHLKRHVRSVHSNERPFACHICDKKFSRSDNLSQHIKTHK…	This study	AACGACATTTTGTACAACATGAACAATCCGTTACAATCACCGTCATCTTTACCCATAATCGATGATTCACTAAGCTACGACCTGGTTAAT	ATTAACCAGGTCGTAGCTTAGTGAATCATCGATTATGGGTAAAGATGACGGTGATTGTAACGGATTGTTCATGTTGTACAAAATGTCGTT	AGAAACGTAATCATCTAGCA	For generating deletion Msn2 strains, to create Msn2-Mnase
Msn2_150_550	Overlapping deletions	TRUE	TRUE	FALSE	FALSE	MTVDHDFNSEDILFPIESMSSIQYVENNNPNNINNDVIPYSLDIKNTVLDSADLNDIQNQETSLNLGLPPLSFDSPLPVTETIPSTTDNSLHLKADSNKNRDARTIENDSEIKSTNNASGSGANQYTTLTSPYPMNDILYNMNNPLQSPSSLATNHFYHHFPQQGHHTMNSKIGSSLRRRKSAVPLMGTVPLTNQQNNISSSSVNSTGNGAGVTKERRPSYRRKSMTPSRRSSVVIESTKELEEKPFHCHICPKSFKRSEHLKRHVRSVHSNERPFACHICDKKFSRSDNLSQHIKTHKKHGDI	This study	AACGACATTTTGTACAACATGAACAATCCGTTACAATCACCGTCATCTCTTGCAACAAATCATTTCTATCACCATTTCCCACAGCAGGGT	ACCCTGCTGTGGGAAATGGTGATAGAAATGATTTGTTGCAAGAGATGACGGTGATTGTAACGGATTGTTCATGTTGTACAAAATGTCGTT	AGAAACGTAATCATCTAGCA	For generating deletion Msn2 strains, to create Msn2-Mnase
Msn2_200	Truncaions/Overlapping deletions/Truncations (dMsn4)/Overlapping deletions (dMsn4)	TRUE	TRUE	TRUE	Chec_Seq_Med15_Mnase, Expression_profiling	MSLPNGANSNLFIDTNPNNLNEKLRNQLNSDTNSYSNSISNSNSNSTGNLNSSYFNSLNIDSMLDDYVSSDLLLNDDDDDTNLSRRRFSDVITNQFPSMTNSRNSISHSLDLWNHPKINPSNRNTNLNITTNSTSSSNASPNTTTMNANADSNIAGNPKNNDATIDNELTQILNEYNMNFNDNLGTSTSGKNKSACPSSFDANAMTKINPSQQLQQQLNRVQHKQLTSSHNNSSTNMKSFNSDLYSRRQRASLPIIDDSLSYDLVNKQDEDPKNDMLPNSNLSSSQQFIKPSMILSDNASVIAKVATTGLSNDMPFLTEEGEQNANSTPNFDLSITQMNMAPLSPASSSSTSLATNHFYHHFPQQGHHTMNSKIGSSLRRRKSAVPLMGTVPLTNQQNN…	Brodsky, S., Jana, T., & Barkai, N. (2021). Order through disorder: The role of intrinsically disordered regions in transcription factor binding specificity. Current opinion in structural biology, 71, 110–115. https://doi.org/10.1016/j.sbi.2021.06.011	CTTTTTTCAACTTTTATTGCTCATAGAAGAACTAGATCTAAAATGTCCTTACCTAATGGTGCTAATTCGAATCTTTTCATTGACACTAAC	GTTAGTGTCAATGAAAAGATTCGAATTAGCACCATTAGGTAAGGACATTTTAGATCTAGTTCTTCTATGAGCAATAAAAGTTGAAAAAAG	CATGAGTAGTATACAATACG	For generating deletion Msn2 strains, to create Med15-Mnase with WT variant
Msn2_250_450	Overlapping deletions/Overlapping deletions (dMsn4)	TRUE	TRUE	TRUE	Chec_Seq_Med15_Mnase, Expression_profiling	MTVDHDFNSEDILFPIESMSSIQYVENNNPNNINNDVIPYSLDIKNTVLDSADLNDIQNQETSLNLGLPPLSFDSPLPVTETIPSTTDNSLHLKADSNKNRDARTIENDSEIKSTNNASGSGANQYTTLTSPYPMNDILYNMNNPLQSPSPSSVPQNPTINPPINTASNETNLSPQTSNGNETLISPRAQQHTSIKDNRLSLPNGANSNLFIDTNPNNLNEKLRNQLNSDTNSYSNSISNSNSNSTGNLNSLPIIDDSLSYDLVNKQDEDPKNDMLPNSNLSSSQQFIKPSMILSDNASVIAKVATTGLSNDMPFLTEEGEQNANSTPNFDLSITQMNMAPLSPASSSSTSLATNHFYHHFPQQGHHTMNSKIGSSLRRRKSAVPLMGTVPLTNQQNNI…	Brodsky, S., Jana, T., & Barkai, N. (2021). Order through disorder: The role of intrinsically disordered regions in transcription factor binding specificity. Current opinion in structural biology, 71, 110–115. https://doi.org/10.1016/j.sbi.2021.06.011	AACTCCATTTCTAATTCAAACTCCAATTCTACGGGTAATTTAAATTCTTTACCCATAATCGATGATTCACTAAGCTACGACCTGGTTAAT	ATTAACCAGGTCGTAGCTTAGTGAATCATCGATTATGGGTAAAGAATTTAAATTACCCGTAGAATTGGAGTTTGAATTAGAAATGGAGTT	CATGAGTAGTATACAATACG	For generating deletion Msn2 strains, to create Med15-Mnase with WT variant
Msn2_250_550	Overlapping deletions	TRUE	TRUE	FALSE	FALSE	MTVDHDFNSEDILFPIESMSSIQYVENNNPNNINNDVIPYSLDIKNTVLDSADLNDIQNQETSLNLGLPPLSFDSPLPVTETIPSTTDNSLHLKADSNKNRDARTIENDSEIKSTNNASGSGANQYTTLTSPYPMNDILYNMNNPLQSPSPSSVPQNPTINPPINTASNETNLSPQTSNGNETLISPRAQQHTSIKDNRLSLPNGASLATNHFYHHFPQQGHHTMNSKIGSSLRRRKSAVPLMGTVPLTNQQNNISSSSVNSTGNGAGVTKERRPSYRRKSMTPSRRSSVVIESTKELEEKPFHCHICPKSFKRSEHLKRHVRSVHSNERPFACHICDKKFSRSDNLSQHIKTHKKHGDINSNLFIDTNPNNLNEKLRNQLNSDTNSYSNSISNSNSNS…	This study	AACTCCATTTCTAATTCAAACTCCAATTCTACGGGTAATTTAAATTCTCTTGCAACAAATCATTTCTATCACCATTTCCCACAGCAGGGT	ACCCTGCTGTGGGAAATGGTGATAGAAATGATTTGTTGCAAGAGAATTTAAATTACCCGTAGAATTGGAGTTTGAATTAGAAATGGAGTT	CATGAGTAGTATACAATACG	For generating deletion Msn2 strains, to create Msn2-Mnase
Msn2_250_642	Overlapping deletions	TRUE	TRUE	FALSE	FALSE	MTVDHDFNSEDILFPIESMSSIQYVENNNPNNINNDVIPYSLDIKNTVLDSADLNDIQNQETSLNLGLPPLSFDSPLPVTETIPSTTDNSLHLKADSNKNRDARTIENDSEIKSTNNASGSGANQYTTLTSPYPMNDILYNMNNPLQSPSPSSVPQNPTINPPINTASNETNLSPQTSNGNETLISPRAQQHTSIKDNRLSLPNGAEEKPFHCHICPKSFKRSEHLKRHVRSVHSNERPFACHICDKKFSRSDNLSQHIKTHKKHGDINSNLFIDTNPNNLNEKLRNQLNSDTNSYSNSISNSNSNSTGNLNTMNSKIGSSLRRRKSAVPLMGTVPLTNQQNNISSSSVNSTGNGAGVTKERRPSYRRKSMTPSRRSSVVIESTKELEEKPFHCHICPK…	This study	AACTCCATTTCTAATTCAAACTCCAATTCTACGGGTAATTTAAATGAGGAGAAACCGTTCCACTGTCACATTTGTCCCAAGAGCTTTAAG	CTTAAAGCTCTTGGGACAAATGTGACAGTGGAACGGTTTCTCCTCATTTAAATTACCCGTAGAATTGGAGTTTGAATTAGAAATGGAGTT	AGAAACGTAATCATCTAGCA	For generating deletion Msn2 strains, to create Msn2-Mnase
Msn2_320	Truncations/Truncations (dMsn4)	TRUE	TRUE	TRUE	Chec_Seq_Med15_Mnase, Expression_profiling	MNRNTNLNITTNSTSSSNASPNTTTMNANADSNIAGNPKNNDATIDNELTQILNEYNMNFNDNLGTSTSGKNKSACPSSFDANAMTKINPSQQLQQQLNRVQHKQLTSSHNNSSTNMKSFNSDLYSRRQRASLPIIDDSLSYDLVNKQDEDPKNDMLPNSNLSSSQQFIKPSMILSDNASVIAKVATTGLSNDMPFLTEEGEQNANSTPNFDLSITQMNMAPLSPASSSSTSLATNHFYHHFPQQGHHTMNSKIGSSLRRRKSAVPLMGTVPLTNQQNNISSSSVNSTGNGAGVTKERRPSYRRKSMTPSRRSSVVIESTKELEEKPFHCHICPKSFKRSEHLKRHVRSVHSNERPFACHICDKKFSRSDNLSQHIKTHKKHGDI	Brodsky, S., Jana, T., & Barkai, N. (2021). Order through disorder: The role of intrinsically disordered regions in transcription factor binding specificity. Current opinion in structural biology, 71, 110–115. https://doi.org/10.1016/j.sbi.2021.06.011	CTTTTTTCAACTTTTATTGCTCATAGAAGAACTAGATCTAAAATGAATAGAAATACAAATCTCAATATCACTACTAATTCTACCTCAAGT	ACTTGAGGTAGAATTAGTAGTGATATTGAGATTTGTATTTCTATTCATTTTAGATCTAGTTCTTCTATGAGCAATAAAAGTTGAAAAAAG	CATGAGTAGTATACAATACG	For generating deletion Msn2 strains, to create Med15-Mnase with WT variant
Msn2_350_550	Overlapping deletions/Overlapping deletions (dMsn4)	TRUE	TRUE	TRUE	Chec_Seq_Med15_Mnase	MTVDHDFNSEDILFPIESMSSIQYVENNNPNNINNDVIPYSLDIKNTVLDSADLNDIQNQETSLNLGLPPLSFDSPLPVTETIPSTTDNSLHLKADSNKNRDARTIENDSEIKSTNNASGSGANQYTTLTSPYPMNDILYNMNNPLQSPSPSSVPQNPTINPPINTASNETNLSPQTSNGNETLISPRAQQHTSIKDNRLSLPNGANSNLFIDTNPNNLNEKLRNQLNSDTNSYSNSISNSNSNSTGNLNSSYFNSLNIDSMLDDYVSSDLLLNDDDDDTNLSRRRFSDVITNQFPSMTNSRNSISHSLDLWNHPKINPSNRNTNLNITTNSTSSSNASPNTTTMNANADSLATNHFYHHFPQQGHHTMNSKIGSSLRRRKSAVPLMGTVPLTNQQNNI…	Brodsky, S., Jana, T., & Barkai, N. (2021). Order through disorder: The role of intrinsically disordered regions in transcription factor binding specificity. Current opinion in structural biology, 71, 110–115. https://doi.org/10.1016/j.sbi.2021.06.011	TCCAATGCAAGTCCGAATACCACTACTATGAACGCAAATGCAGACTCTCTTGCAACAAATCATTTCTATCACCATTTCCCACAGCAGGGT	ACCCTGCTGTGGGAAATGGTGATAGAAATGATTTGTTGCAAGAGAGTCTGCATTTGCGTTCATAGTAGTGGTATTCGGACTTGCATTGGA	CATGAGTAGTATACAATACG	For generating deletion Msn2 strains, to create Med15-Mnase with WT variant
Msn2_370	Truncations/Truncations (dMsn4)	TRUE	TRUE	FALSE	Expression_profiling	MILNEYNMNFNDNLGTSTSGKNKSACPSSFDANAMTKINPSQQLQQQLNRVQHKQLTSSHNNSSTNMKSFNSDLYSRRQRASLPIIDDSLSYDLVNKQDEDPKNDMLPNSNLSSSQQFIKPSMILSDNASVIAKVATTGLSNDMPFLTEEGEQNANSTPNFDLSITQMNMAPLSPASSSSTSLATNHFYHHFPQQGHHTMNSKIGSSLRRRKSAVPLMGTVPLTNQQNNISSSSVNSTGNGAGVTKERRPSYRRKSMTPSRRSSVVIESTKELEEKPFHCHICPKSFKRSEHLKRHVRSVHSNERPFACHICDKKFSRSDNLSQHIKTHKKHGDI	Brodsky, S., Jana, T., & Barkai, N. (2021). Order through disorder: The role of intrinsically disordered regions in transcription factor binding specificity. Current opinion in structural biology, 71, 110–115. https://doi.org/10.1016/j.sbi.2021.06.011	FALSE
Msn2_420	Truncations/Truncations (dMsn4)	TRUE	TRUE	TRUE	Chec_Seq_Med15_Mnase, Expression_profiling	MQHKQLTSSHNNSSTNMKSFNSDLYSRRQRASLPIIDDSLSYDLVNKQDEDPKNDMLPNSNLSSSQQFIKPSMILSDNASVIAKVATTGLSNDMPFLTEEGEQNANSTPNFDLSITQMNMAPLSPASSSSTSLATNHFYHHFPQQGHHTMNSKIGSSLRRRKSAVPLMGTVPLTNQQNNISSSSVNSTGNGAGVTKERRPSYRRKSMTPSRRSSVVIESTKELEEKPFHCHICPKSFKRSEHLKRHVRSVHSNERPFACHICDKKFSRSDNLSQHIKTHKKHGDI	Brodsky, S., Jana, T., & Barkai, N. (2021). Order through disorder: The role of intrinsically disordered regions in transcription factor binding specificity. Current opinion in structural biology, 71, 110–115. https://doi.org/10.1016/j.sbi.2021.06.011	CTTTTTTCAACTTTTATTGCTCATAGAAGAACTAGATCTAAAATGCAACACAAGCAGCTCACCTCGTCACATAATAACAGTAGCACTAAC	GTTAGTGCTACTGTTATTATGTGACGAGGTGAGCTGCTTGTGTTGCATTTTAGATCTAGTTCTTCTATGAGCAATAAAAGTTGAAAAAAG	CATGAGTAGTATACAATACG	For generating deletion Msn2 strains, to create Med15-Mnase with WT variant
Msn2_450_642	Overlapping deletions/Overlapping deletions (dMsn4)	TRUE	TRUE	FALSE	Expression_profiling	MTVDHDFNSEDILFPIESMSSIQYVENNNPNNINNDVIPYSLDIKNTVLDSADLNDIQNQETSLNLGLPPLSFDSPLPVTETIPSTTDNSLHLKADSNKNRDARTIENDSEIKSTNNASGSGANQYTTLTSPYPMNDILYNMNNPLQSPSPSSVPQNPTINPPINTASNETNLSPQTSNGNETLISPRAQQHTSIKDNRLSLPNGANSNLFIDTNPNNLNEKLRNQLNSDTNSYSNSISNSNSNSTGNLNSSYFNSLNIDSMLDDYVSSDLLLNDDDDDTNLSRRRFSDVITNQFPSMTNSRNSISHSLDLWNHPKINPSNRNTNLNITTNSTSSSNASPNTTTMNANADSNIAGNPKNNDATIDNELTQILNEYNMNFNDNLGTSTSGKNKSACPSSF…	Brodsky, S., Jana, T., & Barkai, N. (2021). Order through disorder: The role of intrinsically disordered regions in transcription factor binding specificity. Current opinion in structural biology, 71, 110–115. https://doi.org/10.1016/j.sbi.2021.06.011	FALSE
Msn2_470	Truncations/Truncations (dMsn4)	TRUE	TRUE	FALSE	Expression_profiling	MPKNDMLPNSNLSSSQQFIKPSMILSDNASVIAKVATTGLSNDMPFLTEEGEQNANSTPNFDLSITQMNMAPLSPASSSSTSLATNHFYHHFPQQGHHTMNSKIGSSLRRRKSAVPLMGTVPLTNQQNNISSSSVNSTGNGAGVTKERRPSYRRKSMTPSRRSSVVIESTKELEEKPFHCHICPKSFKRSEHLKRHVRSVHSNERPFACHICDKKFSRSDNLSQHIKTHKKHGDI	Brodsky, S., Jana, T., & Barkai, N. (2021). Order through disorder: The role of intrinsically disordered regions in transcription factor binding specificity. Current opinion in structural biology, 71, 110–115. https://doi.org/10.1016/j.sbi.2021.06.011	FALSE
Msn2_520	Truncations/Truncations (dMsn4)	TRUE	TRUE	FALSE	Expression_profiling	MEQNANSTPNFDLSITQMNMAPLSPASSSSTSLATNHFYHHFPQQGHHTMNSKIGSSLRRRKSAVPLMGTVPLTNQQNNISSSSVNSTGNGAGVTKERRPSYRRKSMTPSRRSSVVIESTKELEEKPFHCHICPKSFKRSEHLKRHVRSVHSNERPFACHICDKKFSRSDNLSQHIKTHKKHGDI	Brodsky, S., Jana, T., & Barkai, N. (2021). Order through disorder: The role of intrinsically disordered regions in transcription factor binding specificity. Current opinion in structural biology, 71, 110–115. https://doi.org/10.1016/j.sbi.2021.06.011	FALSE
Msn2_570	Truncations/Truncations (dMsn4)	TRUE	TRUE	FALSE	Expression_profiling	MSKIGSSLRRRKSAVPLMGTVPLTNQQNNISSSSVNSTGNGAGVTKERRPSYRRKSMTPSRRSSVVIESTKELEEKPFHCHICPKSFKRSEHLKRHVRSVHSNERPFACHICDKKFSRSDNLSQHIKTHKKHGDITMNSKIGSSLRRRKSAVPLMGTVPLTNQQNNISSSSVNSTGNGAGVTKERRPSYRRKSMTPSRRSSVVIESTKELEEKPFHCHICPKSFKRSEHLKRHVRSVHSNERPFACHICDKKFSRSDNLSQHIKTHKKHGDI	Brodsky, S., Jana, T., & Barkai, N. (2021). Order through disorder: The role of intrinsically disordered regions in transcription factor binding specificity. Current opinion in structural biology, 71, 110–115. https://doi.org/10.1016/j.sbi.2021.06.011	FALSE
Msn2_604	Truncations/Truncations (dMsn4)	TRUE	TRUE	FALSE	FALSE	MNSTGNGAGVTKERRPSYRRKSMTPSRRSSVVIESTKELEEKPFHCHICPKSFKRSEHLKRHVRSVHSNERPFACHICDKKFSRSDNLSQHIKTHKKHGDITMNSKIGSSLRRRKSAVPLMGTVPLTNQQNNISSSSVNSTGNGAGVTKERRPSYRRKSMTPSRRSSVVIESTKELEEKPFHCHICPKSFKRSEHLKRHVRSVHSNERPFACHICDKKFSRSDNLSQHIKTHKKHGDI	Brodsky, S., Jana, T., & Barkai, N. (2021). Order through disorder: The role of intrinsically disordered regions in transcription factor binding specificity. Current opinion in structural biology, 71, 110–115. https://doi.org/10.1016/j.sbi.2021.06.011	FALSE
Msn2_Scramble1	Scrambles	TRUE	TRUE	FALSE	FALSE	MSSYFNSLNIDSMLDDYVSSDLLLNDDDDDTNLSRRRFSDVITNQFPSMTNSRNSISHSLDLWNHPKINPSNRNTNLNITTNSTSSSNASPNTTTMNANADSLPIIDDSLSYDLVNKQDEDPKNDMLPNSNLSSSQQFIKPSMILSDNASVIAKVATTGLSNDMPFLTEEGEQNANSTPNFDLSITQMNMAPLSPASSSSTSNIAGNPKNNDATIDNELTQILNEYNMNFNDNLGTSTSGKNKSACPSSFDANAMTKINPSQQLQQQLNRVQHKQLTSSHNNSSTNMKSFNSDLYSRRQRATVDHDFNSEDILFPIESMSSIQYVENNNPNNINNDVIPYSLDIKNTVLDSADLNDIQNQETSLNLGLPPLSFDSPLPVTETIPSTTDNSLHLKADSNK…	Brodsky, S., Jana, T., & Barkai, N. (2021). Order through disorder: The role of intrinsically disordered regions in transcription factor binding specificity. Current opinion in structural biology, 71, 110–115. https://doi.org/10.1016/j.sbi.2021.06.011	FALSE
Msn2_Scramble2	Scrambles	TRUE	TRUE	FALSE	FALSE	MSLATNHFYHHFPQQGHHTMNSKIGSSLRRRKSAVPLMGTVPLTNQQNNISSSSVNSTGNGAGVTKERRPSYRRKSMTPSRRSSVVIESTKELSNIAGNPKNNDATIDNELTQILNEYNMNFNDNLGTSTSGKNKSACPSSFDANAMTKINPSQQLQQQLNRVQHKQLTSSHNNSSTNMKSFNSDLYSRRQRAPSSVPQNPTINPPINTASNETNLSPQTSNGNETLISPRAQQHTSIKDNRLSLPNGANSNLFIDTNPNNLNEKLRNQLNSDTNSYSNSISNSNSNSTGNLNSLPIIDDSLSYDLVNKQDEDPKNDMLPNSNLSSSQQFIKPSMILSDNASVIAKVATTGLSNDMPFLTEEGEQNANSTPNFDLSITQMNMAPLSPASSSSTSSYFNS…	Brodsky, S., Jana, T., & Barkai, N. (2021). Order through disorder: The role of intrinsically disordered regions in transcription factor binding specificity. Current opinion in structural biology, 71, 110–115. https://doi.org/10.1016/j.sbi.2021.06.011	FALSE
Msn2_Scramble3	Scrambles	TRUE	TRUE	FALSE	FALSE	MSLPIIDDSLSYDLVNKQDEDPKNDMLPNSNLSSSQQFIKPSMILSDNASVIAKVATTGLSNDMPFLTEEGEQNANSTPNFDLSITQMNMAPLSPASSSSTPSSVPQNPTINPPINTASNETNLSPQTSNGNETLISPRAQQHTSIKDNRLSLPNGANSNLFIDTNPNNLNEKLRNQLNSDTNSYSNSISNSNSNSTGNLNSLATNHFYHHFPQQGHHTMNSKIGSSLRRRKSAVPLMGTVPLTNQQNNISSSSVNSTGNGAGVTKERRPSYRRKSMTPSRRSSVVIESTKELSNIAGNPKNNDATIDNELTQILNEYNMNFNDNLGTSTSGKNKSACPSSFDANAMTKINPSQQLQQQLNRVQHKQLTSSHNNSSTNMKSFNSDLYSRRQRASSYFNS…	Brodsky, S., Jana, T., & Barkai, N. (2021). Order through disorder: The role of intrinsically disordered regions in transcription factor binding specificity. Current opinion in structural biology, 71, 110–115. https://doi.org/10.1016/j.sbi.2021.06.011	FALSE
Msn2_Zfonly	Truncations	TRUE	TRUE	FALSE	Expression_profiling	MEEKPFHCHICPKSFKRSEHLKRHVRSVHSNERPFACHICDKKFSRSDNLSQHIKTHKKHGDITMNSKIGSSLRRRKSAVPLMGTVPLTNQQNNISSSSVNSTGNGAGVTKERRPSYRRKSMTPSRRSSVVIESTKELEEKPFHCHICPKSFKRSEHLKRHVRSVHSNERPFACHICDKKFSRSDNLSQHIKTHKKHGDI	Brodsky, S., Jana, T., & Barkai, N. (2021). Order through disorder: The role of intrinsically disordered regions in transcription factor binding specificity. Current opinion in structural biology, 71, 110–115. https://doi.org/10.1016/j.sbi.2021.06.011	FALSE
Msn2_cGla_m2_Tail	Orthologous IDRs	TRUE	TRUE	TRUE	Chec_Seq_Med15_Mnase	MSVEQEPSSWSTQMENMFSLNIQDQNADVKYQSPLTPNYMSLDIYQGHKADIASNRGDANNDNGDDNEIASARGESNGRDTDNGINTNTTTTTNSSTVETNMTTTPATLDDFLMNFDSGATTATGKDKNPLVSDKPLGTHLQMNFVDSSSNGALPFSDQKGRRATIYNGFFESMHLDTMLDDYLSTELLLNEKPNGSNNNNDDDETVANERRHSEVVTGNTINLASARNSISHGVDFWNVDSHRKRGSNNGLHRDGHVNKSITRRATGGTEKHLTDDSLLLDSDISSHKIDNELSQILSDYNMNFKPGTEESPLKYNTADYYNFDGNSEDVSHSSAGQSHRPFMKNPHRASLPILSEATPPEYDLDIKKKQPDVSIFKDIPWESFNAEGADENDLSVAN…	Brodsky, S., Jana, T., & Barkai, N. (2021). Order through disorder: The role of intrinsically disordered regions in transcription factor binding specificity. Current opinion in structural biology, 71, 110–115. https://doi.org/10.1016/j.sbi.2021.06.011	CTTTTTTCAACTTTTATTGCTCATAGAAGAACTAGATCTAAAATGAGTGTGGAACAGGAGCC	AAAGCTCTTGGGACAAATGTGACAGTGGAACGGTTTCTCCTCATCATTGTTTCTGTCGATATTGCTTG	CATGAGTAGTATACAATACG	Lift Msn2-IDR from evolutionary strains, to create Med15-Mnase with WT variant
Msn2_cGla_m4_Tail	Orthologous IDRs	TRUE	TRUE	FALSE	FALSE	MTDAMIQEELASYLSDADRKTESPDTSFINSPSQTIPTENSSITNLKGFYNADIGNQLNQDALHSILENLEQSRCTRPVNLQHSLSSSSMNEEEVMTKPEFINPVLLSSATLPKLPSSLSPTTSAQHDSEADGTEVVLPSNNSNLQKAHNNLFMDSSLGNDYDNEVVDFFDVFGERDSLILNDDDADDEQDHDHDQDYDQDQDNFDDSAILSGSRRVSKLLSPTSLQTDRRASLTQTVELASSNPQTKHANAHEEIDANASDISKTLNEYSLDFHSASKLTKYRNRRQSVHGPVGSGVTKRKPSLESPLTSPTRTLQALSNANNQYRLTNNAGALNSMLLWEDAVLSDDDDLNEGEDRRNMFIASPASSGLFLNGNEDAALEVVEPSLNVSPVFNPKSL…	Brodsky, S., Jana, T., & Barkai, N. (2021). Order through disorder: The role of intrinsically disordered regions in transcription factor binding specificity. Current opinion in structural biology, 71, 110–115. https://doi.org/10.1016/j.sbi.2021.06.011	FALSE
Msn2_dGal11	Controls	TRUE	TRUE	FALSE	FALSE	MTVDHDFNSEDILFPIESMSSIQYVENNNPNNINNDVIPYSLDIKNTVLDSADLNDIQNQETSLNLGLPPLSFDSPLPVTETIPSTTDNSLHLKADSNKNRDARTIENDSEIKSTNNASGSGANQYTTLTSPYPMNDILYNMNNPLQSPSPSSVPQNPTINPPINTASNETNLSPQTSNGNETLISPRAQQHTSIKDNRLSLPNGANSNLFIDTNPNNLNEKLRNQLNSDTNSYSNSISNSNSNSTGNLNSSYFNSLNIDSMLDDYVSSDLLLNDDDDDTNLSRRRFSDVITNQFPSMTNSRNSISHSLDLWNHPKINPSNRNTNLNITTNSTSSSNASPNTTTMNANADSNIAGNPKNNDATIDNELTQILNEYNMNFNDNLGTSTSGKNKSACPSSF…	Brodsky, S., Jana, T., & Barkai, N. (2021). Order through disorder: The role of intrinsically disordered regions in transcription factor binding specificity. Current opinion in structural biology, 71, 110–115. https://doi.org/10.1016/j.sbi.2021.06.011	FALSE
Msn2_dMotA	Truncations/Truncations (dMsn4)	TRUE	TRUE	TRUE	Chec_Seq_Med15_Mnase, Expression_profiling	MSADLNDIQNQETSLNLGLPPLSFDSPLPVTETIPSTTDNSLHLKADSNKNRDARTIENDSEIKSTNNASGSGANQYTTLTSPYPMNDILYNMNNPLQSPSPSSVPQNPTINPPINTASNETNLSPQTSNGNETLISPRAQQHTSIKDNRLSLPNGANSNLFIDTNPNNLNEKLRNQLNSDTNSYSNSISNSNSNSTGNLNSSYFNSLNIDSMLDDYVSSDLLLNDDDDDTNLSRRRFSDVITNQFPSMTNSRNSISHSLDLWNHPKINPSNRNTNLNITTNSTSSSNASPNTTTMNANADSNIAGNPKNNDATIDNELTQILNEYNMNFNDNLGTSTSGKNKSACPSSFDANAMTKINPSQQLQQQLNRVQHKQLTSSHNNSSTNMKSFNSDLYSRRQ…	Brodsky, S., Jana, T., & Barkai, N. (2021). Order through disorder: The role of intrinsically disordered regions in transcription factor binding specificity. Current opinion in structural biology, 71, 110–115. https://doi.org/10.1016/j.sbi.2021.06.011	CTTTTTTCAACTTTTATTGCTCATAGAAGAACTAGATCTAAAATGGTGCGGATCTCAATGACATTCAAAATCAAGAAACTTCACTG	CAGTGAAGTTTCTTGATTTTGAATGTCATTGAGATCCGCACCATTTTAGATCTAGTTCTTCTATGAGCAATAAAAGTTGAAAAAAG	CATGAGTAGTATACAATACG	Lift Msn2-IDR from evolutionary strains, to create Med15-Mnase with WT variant
Msn2_dTAD	Truncations/Truncations (dMsn4)	TRUE	TRUE	TRUE	Chec_Seq_Med15_Mnase, Expression_profiling	MLLNDDDDDTNLSRRRFSDVITNQFPSMTNSRNSISHSLDLWNHPKINPSNRNTNLNITTNSTSSSNASPNTTTMNANADSNIAGNPKNNDATIDNELTQILNEYNMNFNDNLGTSTSGKNKSACPSSFDANAMTKINPSQQLQQQLNRVQHKQLTSSHNNSSTNMKSFNSDLYSRRQRASLPIIDDSLSYDLVNKQDEDPKNDMLPNSNLSSSQQFIKPSMILSDNASVIAKVATTGLSNDMPFLTEEGEQNANSTPNFDLSITQMNMAPLSPASSSSTSLATNHFYHHFPQQGHHTMNSKIGSSLRRRKSAVPLMGTVPLTNQQNNISSSSVNSTGNGAGVTKERRPSYRRKSMTPSRRSSVVIESTKELEEKPFHCHICPKSFKRSEHLKRHVRSV…	Brodsky, S., Jana, T., & Barkai, N. (2021). Order through disorder: The role of intrinsically disordered regions in transcription factor binding specificity. Current opinion in structural biology, 71, 110–115. https://doi.org/10.1016/j.sbi.2021.06.011	CTTTTTTCAACTTTTATTGCTCATAGAAGAACTAGATCTAAAATGTTATTGAATGATGATGATGATGACACTAATTTATCACGCCGA	TCGGCGTGATAAATTAGTGTCATCATCATCATCATTCAATAACATTTTAGATCTAGTTCTTCTATGAGCAATAAAAGTTGAAAAAAG	CATGAGTAGTATACAATACG	Lift Msn2-IDR from evolutionary strains, to create Med15-Mnase with WT variant
Msn2_kLac_m_Tail	Orthologous IDRs	TRUE	TRUE	TRUE	Chec_Seq_Med15_Mnase	MALGRYESGNRGSYTSENSLDIRNDSVSTNYGDKVATEPTLGYTRRNESTGSTPPAVRNVKRETLQNNMGSTPTELNDFLAMLDDKTTYSEVVQSAEPRLGFEDRQKSTEYHTGSELSGNSNGIALSGSPVDSYPNSQKISNHSSRNNTLNYSPNIEPSVMSVGTLSPQVADISSRKNSTVGNSLNSNSIQEFLNQIDLSHSEEQYINPYLLNKESYSTNNNTNNGHNSFEVTHSDSLFMDSGADAEAEDHGELNQLNENPLLLDDVTVSPNPTSDDRRRMSEVVNGNIAYPAHSRGSISHQVDFWNLGSGNPISSNQNQSSNSQVQQDNNSELFDLMSFKNKGRQHLQQQLQQQQQQAQLQSQMHRQQIQQRQQHQQQQSQQRHSAFKIDNELTQLLN…	Brodsky, S., Jana, T., & Barkai, N. (2021). Order through disorder: The role of intrinsically disordered regions in transcription factor binding specificity. Current opinion in structural biology, 71, 110–115. https://doi.org/10.1016/j.sbi.2021.06.011	CTTTTTTCAACTTTTATTGCTCATAGAAGAACTAGATCTAAAATGGCTCTGGGTCGGTATG	AAAGCTCTTGGGACAAATGTGACAGTGGAACGGTTTCTCCTCTTCATCCATCGGAGAGGTAGATTTAGG	CATGAGTAGTATACAATACG	Lift Msn2-IDR from evolutionary strains, to create Med15-Mnase with WT variant
Msn2_lWal_m_Tail	Orthologous IDRs	TRUE	TRUE	TRUE	Chec_Seq_Med15_Mnase	MLHNSSPAAQTAAHQDYSRELQLNVPPHVTSFEGTRTERYGDAGYHSARVCTKLIYTDNEPVGTSVGTSNVQHKLYPSRFALSQLPIPFKYKLGTLAPFPDHPSPAARASNRLSHTHTMTAREQQYASQDLPAYSRNSLDIRNEFSPQRGGLSTPATEGLRPPPKLGSPTAVTELLAMLDDEGALADPGAEMSAPTPAGESRAHALENLRTTPTLRSISNSNSNSISNSSGLSPQRILQDTSSGPESAPLFFDDTLAALSPSIDTAQTQNPHLHPEQPCIDPNLLSNTNSYVDSGIPLRARNSLETFADHDDTTSFLDEFTFDRRPSELASRSLAPGLQARGSISHSQDFWNLPSSGAKASSERPLEPPSVDQRLSTTSLVRPNHVSHRSFAGVLPSSL…	Brodsky, S., Jana, T., & Barkai, N. (2021). Order through disorder: The role of intrinsically disordered regions in transcription factor binding specificity. Current opinion in structural biology, 71, 110–115. https://doi.org/10.1016/j.sbi.2021.06.011	CTTTTTTCAACTTTTATTGCTCATAGAAGAACTAGATCTAAAATGCTCCATAACTCTTCGCCAG	AAAGCTCTTGGGACAAATGTGACAGTGGAACGGTTTCTCCTCCTCTTCAACGGGAGACGAGG	CATGAGTAGTATACAATACG	Lift Msn2-IDR from evolutionary strains, to create Med15-Mnase with WT variant
Msn2_sBay_m2_Tail	Orthologous IDRs	TRUE	TRUE	FALSE	FALSE	MNFNDNLGTSDANKNKSACPNSFDANSMTKINPSQQLQQQLNRFQQQQFTSSHNNSSTNMKSFNSDLNSKRQRASLPIIDDSLSYDLNNRQNEDSKNVVLPNTSSSSSQQFIKPSMILSDNASAIAKVATTGMGNDISFLTEQDEQNGNNTPSFDLCMSQMNMTPSSPASSSSASLATNHFYHHFPQQSHHTMNSKIGSSIRRRKSAVPLMGTVPLTNQQNNISSSSVNANGNGVGVTKERRPSYRRKSMTPSRRSSVVMESAKELEEKPFHCHICPKSFKRSEHLKRHVRSVHSNERPFACHICDKKFSRSDNLSQHIKTHKKHGDITMNSKIGSSLRRRKSAVPLMGTVPLTNQQNNISSSSVNSTGNGAGVTKERRPSYRRKSMTPSRRSSVVIES…	Brodsky, S., Jana, T., & Barkai, N. (2021). Order through disorder: The role of intrinsically disordered regions in transcription factor binding specificity. Current opinion in structural biology, 71, 110–115. https://doi.org/10.1016/j.sbi.2021.06.011	FALSE
Msn2_sBay_m4_Tail	Orthologous IDRs	TRUE	TRUE	FALSE	FALSE	MLAFGPKNSLIPSEKDFPRHTNSKKQEDPSMLTGSNGLMDPVLNTTNVSVSSSSNDTSANNSISSPEYTFGQFSMESPHRTDVTNTPFLTTTTNTTANNSLMNLKDTAALPMNWKWKNSNNMQFLGGIENESGNDYGSNDGDDKACISIATPQALNEELKNLEQLEKVFSPMSSTNNNKFNENIELSPHQHTTSPKTNPLDAEPSIYSNLFLDAKFPNNTNVSAGSNDNYYSLDETNSNNNNNNSMQSILEDFVSSEETLKFMPDTGFDARRYSEVVTSSFPSMTDSRNSISHSIEFWNLNHKNSNNRKSTQQIIPEDATTERRDSTISPTTTTNNPDATFKLLDHNVSQVLNGYSMDFSKDSGISKPRNTSFSSNRISNNGKNTKHQRASLPLIHDIE…	Brodsky, S., Jana, T., & Barkai, N. (2021). Order through disorder: The role of intrinsically disordered regions in transcription factor binding specificity. Current opinion in structural biology, 71, 110–115. https://doi.org/10.1016/j.sbi.2021.06.011	FALSE
Msn2_sCas_m2_Tail	Orthologous IDRs	TRUE	TRUE	FALSE	FALSE	MEFQDIGDFTTNDIPVSLESEIAAFNQNNPLQNREKPFEESKKNSSMSFNQELLSQAQSPTINSFNINQPFQSSSSGLNSTPTAVNHTETNNNTFKPTLNDISQNGYATNESSVSAITQLDHTNGSFRNFGPDLKTDDLEEFIKSLSPDNNLTNSQSNIDEANNGQYQDMFAKDRSPITDTNTNDAAGNMDDFLTNLNSPTVTIPYQNDSNSINNNNNNTNVAPLTATRTASNSISTEDFASPTSALSPLVNNNVNSNVVSHSNSVTKFQNNNANSNLISTPLSPNSNDTLTAPMAPGSNIDNFYNANQLNSLLEDSNIDPTSTSNSTSLLDNATSNNEDEFDEFNTFDFDRRHSTIVSNRYPYSNTPATAASRNSISHSIDFWNLPNSRNSNNNKLRK…	Brodsky, S., Jana, T., & Barkai, N. (2021). Order through disorder: The role of intrinsically disordered regions in transcription factor binding specificity. Current opinion in structural biology, 71, 110–115. https://doi.org/10.1016/j.sbi.2021.06.011	FALSE
Msn2_sCas_m4_Tail	Orthologous IDRs	TRUE	TRUE	TRUE	Chec_Seq_Med15_Mnase	MLATKKENTSTLTNSLEREAAVVPEEQNNNDSNNNSLSLNLRKDKPQLVSSASNSTSTSTSNNNTQSPEYTFSNLSFDYNFRTDSAQTMVNNSTINLKAGFLDSNTPNSTTTTNNKSKSGNHYNSNNKISVSNSLSSSTTRLDTDSSTIKDELSSPNPHSLATPTAMNDLLAMLDAKEQHPTNVNSSSIISSSNLNSGATSQTSSSPLNATSLQLQDALSPLLNDHHRTFNPNIFLDSQKNLSKFQKRSSQNSAIDINEMVSAKGTNLPQATNNNSFLDDLVSTDLLMDEDLTHNDNDNDNNDNDNNNNNDDETQTIREIKRRLSEVVSPSFPTMTDSRNSISHSIDFWNLPTDTKNNNNNNTNDNAIELDEPEIINNELHDTFSDYSMNFNNNEKPKQ…	Brodsky, S., Jana, T., & Barkai, N. (2021). Order through disorder: The role of intrinsically disordered regions in transcription factor binding specificity. Current opinion in structural biology, 71, 110–115. https://doi.org/10.1016/j.sbi.2021.06.011	CTTTTTTCAACTTTTATTGCTCATAGAAGAACTAGATCTAAAATGCTGGCTACAAAGAAGGAAAATAC	AAAGCTCTTGGGACAAATGTGACAGTGGAACGGTTTCTCCTCATCATCAAGAGACCCGGGAG	CATGAGTAGTATACAATACG	Lift Msn2-IDR from evolutionary strains, to create Med15-Mnase with WT variant
Msn2_sCerm4T	Orthologous IDRs	TRUE	TRUE	TRUE	Chec_Seq_Med15_Mnase	MLVFGPNSSFVRHANKKQEDSSIMNEPNGLMDPVLSTTNVSATSSNDNSANNSISSPEYTFGQFSMDSPHRTDATNTPILTATTNTTANNSLMNLKDTASLATNWKWKNSNNAQFVNDGEKQSSNANGKKNGGDKIYSSVATPQALNDELKNLEQLEKVFSPMNPINDSHFNENIELSPHQHATSPKTNLLEAEPSIYSNLFLDARLPNNANSTTGLNDNDYNLDDTNNDNTNSMQSILEDFVSSEEALKFMPDAGRDARRYSEVVTSSFPSMTDSRNSISHSIEFWNLNHKNSSNSKPTQQIIPEGTATTERRGSTISPTTTINNSNPNFKLLDHDVSQALSGYSMDFSKDSGITKPKSISSSLNRISHSSSTTRQQRASLPLIHDIESFANDSVMAN…	Brodsky, S., Jana, T., & Barkai, N. (2021). Order through disorder: The role of intrinsically disordered regions in transcription factor binding specificity. Current opinion in structural biology, 71, 110–115. https://doi.org/10.1016/j.sbi.2021.06.011	CTTTTTTCAACTTTTATTGCTCATAGAAGAACTAGATCTAAAATGCTAGTCTTCGGACCTAATAGTAG	AAAGCTCTTGGGACAAATGTGACAGTGGAACGGTTTCTCCTCATCGTAGTTGTTGGGGTCAATGG	CATGAGTAGTATACAATACG	Lift Msn2-IDR from evolutionary strains, to create Med15-Mnase with WT variant
Msn2_sKlu_m_Tail	Orthologous IDRs	TRUE	TRUE	TRUE	Chec_Seq_Med15_Mnase	MTAEENNYSNTHDSLMLQSNNSLDIRSTATNSGTSNNTPTVGTPTALKKNSGAVVSTPTAMNDLLAMLDDHSVFVQLANNNTTDANTAQLGDATDLSPHHNLSQNNNALTIDDHSLTGTPSLLFNSDRDSFSEQTQQQQQQQQYINPNLLNANTFMDSGLFEDHNTNSMLEDFTTIESERRHSEVVNYPLPAMTQSRGSISHSIDFWNLPEQTRPSTTQPSLQHDHNGKVDLMSSFKSTRHNSIPSSAPNNVSPFKIDNELTQLLSDYDLSFSQQKKQARTSSFNNGIAPIGPVRRNSTSDPNRIQKQRASMSLLDGNNSNILSKLYGDVTNARVPLKNLSWENAIMSDEEEDQEEREDEETSVPSSQRFVHPSMLNEGSASTTPNVLTRPTTTVLDNT…	Brodsky, S., Jana, T., & Barkai, N. (2021). Order through disorder: The role of intrinsically disordered regions in transcription factor binding specificity. Current opinion in structural biology, 71, 110–115. https://doi.org/10.1016/j.sbi.2021.06.011	CTTTTTTCAACTTTTATTGCTCATAGAAGAACTAGATCTAAAATGACTGCCGAAGAGAATAACTACTC	AAAGCTCTTGGGACAAATGTGACAGTGGAACGGTTTCTCCTCTTCCTCTGCTGGCGATGTAG	CATGAGTAGTATACAATACG	Lift Msn2-IDR from evolutionary strains, to create Med15-Mnase with WT variant
Msn2_sKud_m2_Tail	Orthologous IDRs	TRUE	TRUE	FALSE	FALSE	MTIEHDFNGEDILFPIESMNTMQRTENNASNNISNDINPYSLDIKNSVFDSADIGNIQNQDTSLTSGLPPLSFDSPVPAMDTMLSSADNSLHLKANVNRNSNARNNKNDNENSNITNTNVTGTNQYTTFTSPYPMNDILYDMNNSLQSPSPSSVSQNRTTNPPVNLINNETNLSPQTSNGNETLISPRTQQQTSINDDHLSFPNPPNTNLFIDTNPNNLNEKLRNQLNSDTNSYSNSISNSNSNSTGNLNSSYFNSLNIDSMLDDYVSSDLLLNDDDDDTNLSHRRFSDVITNQLPSITNSRNSISHSLDLWNHPKINANNKNTNLNITSNSNPSSNASPSATTSNANTNSSNTGIPNNNDTAIDNELTQILNEYNMNFNENLGTASASRNRPTCPNSF…	Brodsky, S., Jana, T., & Barkai, N. (2021). Order through disorder: The role of intrinsically disordered regions in transcription factor binding specificity. Current opinion in structural biology, 71, 110–115. https://doi.org/10.1016/j.sbi.2021.06.011	FALSE
Msn2_sKud_m4_Tail	Orthologous IDRs	TRUE	TRUE	FALSE	FALSE	MLAFGSNNNFVRHTNSKKQEDPSMMNGPNGLMDPTLNTASGSASSSNGNSANNSISSPEYTFGQFSMESPRRTDVTNTPILTATTNTTANNSLMNLKDTADLSTNWKWRNSNNVQFLNGSNDNRNENGDDKRYTSVATPQALNEELKNLEQLEKEFSPTNFNNDSQFNENIELSPHQHIISPNANPLGAEASIYSNLFLDAKLPNNVNSSTGLNDNYYNLNESNNDNSNSMQSILEDFVSSEEALKFMPDAGRDTRRYSEVVTSSFPCMTDSRNSISHSIEFWNMNHKSSNSGKPVQQIIPEDTTTERRGSTISPTTTINNSNPSFKLLDHDVSQALSGYTMDFSKDSGITKPRSTSSSSNRISHSSGNTRQQRASLPLIHDIESFANDSVMTNTLSDS…	Brodsky, S., Jana, T., & Barkai, N. (2021). Order through disorder: The role of intrinsically disordered regions in transcription factor binding specificity. Current opinion in structural biology, 71, 110–115. https://doi.org/10.1016/j.sbi.2021.06.011	FALSE
Msn2_sMik_m2_Tail	Orthologous IDRs	TRUE	TRUE	TRUE	Chec_Seq_Med15_Mnase	MTIEHDFNSEDILFPIESMSSMQRTENNASNNINSDIIPYSLDIKNSVFDGTDISNIQNQEAPLTFGLPPLSFDSPLPIADTIPSTTDNSLHLKAKSNKYCSTRTHKDDNEDSNTDNTDISGTNQYTTLTSSYPMNDILYNMNNPMQSPSPSSVPQNQVTNLPMNTISNDISLSPQTSNGNETLICPRAQQKTTNDDHLSFANAPNPNSFIDTNPNNLNERLRNQLNSNTNSYSNSISNSNSNSAGNLNSSYFNSLNIDSMLDDYVSSDLLLNDDDDDTNLSRRRFSDVITNQFPSITNSRNSISHSLDLWNHPKINSNNRNTNLNITSNSNSSSNASPNTTTMNTNTNLNITGNPNNNEATIDNELTQILNEYNMNFNDSMGAATSLKNNPACQNSFD…	Brodsky, S., Jana, T., & Barkai, N. (2021). Order through disorder: The role of intrinsically disordered regions in transcription factor binding specificity. Current opinion in structural biology, 71, 110–115. https://doi.org/10.1016/j.sbi.2021.06.011	CTTTTTTCAACTTTTATTGCTCATAGAAGAACTAGATCTAAAATGACGATCGAACATGATTTCAATAG	AAAGCTCTTGGGACAAATGTGACAGTGGAACGGTTTCTCCTAAGTTCCTTTGTTGATTCCATGACG	CATGAGTAGTATACAATACG	Lift Msn2-IDR from evolutionary strains, to create Med15-Mnase with WT variant
NQ_deletion	Composition changing	TRUE	TRUE	FALSE	FALSE	MTVDHDFSEDILFPIESMSSIYVEPIDVIPYSLDIKTVLDSADLDIETSLLGLPPLSFDSPLPVTETIPSTTDSLHLKADSKRDARTIEDSEIKSTASGSGAYTTLTSPYPMDILYMPLSPSPSSVPPTIPPITASETLSPTSGETLISPRAHTSIKDRLSLPGASLFIDTPLEKLRLSDTSYSSISSSSTGLSSYFSLIDSMLDDYVSSDLLLDDDDDTLSRRRFSDVITFPSMTSRSISHSLDLWHPKIPSRTLITTSTSSSASPTTTMAADSIAGPKDATIDELTILEYMFDLGTSTSGKKSACPSSFDAAMTKIPSLLRVHKLTSSHSSTMKSFSDLYSRRRASLPIIDDSLSYDLVKDEDPKDMLPSLSSSFIKPSMILSDASVIAKVATTGLS…	Jonas, F., Carmi, M., Krupkin, B., Steinberger, J., Brodsky, S., Jana, T., & Barkai, N. (2023). The molecular grammar of protein disorder guiding genome-binding locations. Nucleic Acids Research, 51(10), 4831-4844. https://doi.org/10.1093/nar/gkad184	FALSE
NQ_shift	Composition preserving	TRUE	TRUE	TRUE	Chec_Seq_Med15_Mnase	MTVDHDNFSEDILFPIESMSSIYQVNNENPNNIDNVNIPYSLDINKTVLDSADLDNQQINETSLLNGLPPLSFDSPLPVTETIPSTTNDSLHLKADSNKRDNARTINEDSEIKSNTANSGSGQAYNTTLTSPYPMDNILNYNMPNLSPQSPSSVQPPNTNIPPITNANSETLNSQPTSNGNETLISPRQAHQTSIKDRNLSLNPGANSNLFIDNTNPLNNEKLNRNLQSDTSNYNSSINSSNSNSTNGLSNSYNFSLINDSMLDDYVSSDLLNLDDDDDNTLSRRRFSDVIQTFNPSMTSNNRSISHSLDLWHNPKNIPSRNNNTLINTNTSTSSSANSNPTTTMANNADSINANGPNKDNATIDELNQTILENNYMFNNNDLGTSTSGKKNSACPSSF…	Jonas, F., Carmi, M., Krupkin, B., Steinberger, J., Brodsky, S., Jana, T., & Barkai, N. (2023). The molecular grammar of protein disorder guiding genome-binding locations. Nucleic Acids Research, 51(10), 4831-4844. https://doi.org/10.1093/nar/gkad184	CTTTTTTCAACTTTTATTGCTCATAGAAGAACTAGATCTAAA	ACCATGAACTCTAAAATCGGTTCTTCCCTTCGGAGGCGGAAG	TGCGTCCGTTATTGCGAAAG	on the basis of Med15-Mnase delta Msn4 to generate the Msn2 variant, lift from the gene-fragment
NQ_to_A	Composition changing	TRUE	TRUE	FALSE	FALSE	MTVDHDFASEDILFPIESMSSIAYVEAAAPAAIAADVIPYSLDIKATVLDSADLADIAAAETSLALGLPPLSFDSPLPVTETIPSTTDASLHLKADSAKARDARTIEADSEIKSTAAASGSGAAAYTTLTSPYPMADILYAMAAPLASPSPSSVPAAPTIAPPIATASAETALSPATSAGAETLISPRAAAHTSIKDARLSLPAGAASALFIDTAPAALAEKLRAALASDTASYSASISASASASTGALASSYFASLAIDSMLDDYVSSDLLLADDDDDTALSRRRFSDVITAAFPSMTASRASISHSLDLWAHPKIAPSARATALAITTASTSSSAASPATTTMAAAADSAIAGAPKAADATIDAELTAILAEYAMAFADALGTSTSGKAKSACPSSF…	Jonas, F., Carmi, M., Krupkin, B., Steinberger, J., Brodsky, S., Jana, T., & Barkai, N. (2023). The molecular grammar of protein disorder guiding genome-binding locations. Nucleic Acids Research, 51(10), 4831-4844. https://doi.org/10.1093/nar/gkad184	FALSE
NS_swapped	Composition preserving	TRUE	TRUE	FALSE	FALSE	MTVDHDFSNEDILFPIENMNNIQYVESSSPNSINSDVIPYNLDIKNTVLDNADLSDIQSQETNLSLGLPPLNFDNPLPVTETIPNTTDSNLHLKADNSKSRDARTIESDNEIKNTSSANGNGASQYTTLTNPYPMSDILYSMSNPLQNPNPNNVPQSPTISPPISTANSETSLNPQTNSGSETLINPRAQQHTNIKDSRLNLPSGASNSLFIDTSPSSLSEKLRSQLSNDTSNYNSNINSNSNNNTGSLSNNYFSNLSIDNMLDDYVNNDLLLSDDDDDTSLNRRRFNDVITSQFPNMTSNRSNINHNLDLWSHPKISPNSRSTSLSITTSNTNNNSANPSTTTMSASADNSIAGNPKSSDATIDSELTQILSEYSMSFSDSLGTNTNGKSKNACPNNF…	Jonas, F., Carmi, M., Krupkin, B., Steinberger, J., Brodsky, S., Jana, T., & Barkai, N. (2023). The molecular grammar of protein disorder guiding genome-binding locations. Nucleic Acids Research, 51(10), 4831-4844. https://doi.org/10.1093/nar/gkad184	FALSE
N_to_D	Composition changing	TRUE	TRUE	FALSE	FALSE	MTVDHDFDSEDILFPIESMSSIQYVEDDDPDDIDDDVIPYSLDIKDTVLDSADLDDIQDQETSLDLGLPPLSFDSPLPVTETIPSTTDDSLHLKADSDKDRDARTIEDDSEIKSTDDASGSGADQYTTLTSPYPMDDILYDMDDPLQSPSPSSVPQDPTIDPPIDTASDETDLSPQTSDGDETLISPRAQQHTSIKDDRLSLPDGADSDLFIDTDPDDLDEKLRDQLDSDTDSYSDSISDSDSDSTGDLDSSYFDSLDIDSMLDDYVSSDLLLDDDDDDTDLSRRRFSDVITDQFPSMTDSRDSISHSLDLWDHPKIDPSDRDTDLDITTDSTSSSDASPDTTTMDADADSDIAGDPKDDDATIDDELTQILDEYDMDFDDDLGTSTSGKDKSACPSSF…	Jonas, F., Carmi, M., Krupkin, B., Steinberger, J., Brodsky, S., Jana, T., & Barkai, N. (2023). The molecular grammar of protein disorder guiding genome-binding locations. Nucleic Acids Research, 51(10), 4831-4844. https://doi.org/10.1093/nar/gkad184	FALSE
N_to_E	Composition changing	TRUE	TRUE	FALSE	FALSE	MTVDHDFESEDILFPIESMSSIQYVEEEEPEEIEEDVIPYSLDIKETVLDSADLEDIQEQETSLELGLPPLSFDSPLPVTETIPSTTDESLHLKADSEKERDARTIEEDSEIKSTEEASGSGAEQYTTLTSPYPMEDILYEMEEPLQSPSPSSVPQEPTIEPPIETASEETELSPQTSEGEETLISPRAQQHTSIKDERLSLPEGAESELFIDTEPEELEEKLREQLESDTESYSESISESESESTGELESSYFESLEIDSMLDDYVSSDLLLEDDDDDTELSRRRFSDVITEQFPSMTESRESISHSLDLWEHPKIEPSERETELEITTESTSSSEASPETTTMEAEADSEIAGEPKEEDATIDEELTQILEEYEMEFEDELGTSTSGKEKSACPSSF…	Jonas, F., Carmi, M., Krupkin, B., Steinberger, J., Brodsky, S., Jana, T., & Barkai, N. (2023). The molecular grammar of protein disorder guiding genome-binding locations. Nucleic Acids Research, 51(10), 4831-4844. https://doi.org/10.1093/nar/gkad184	FALSE
N_to_G	Composition changing	TRUE	FALSE	FALSE	FALSE	MTVDHDFGSEDILFPIESMSSIQYVEGGGPGGIGGDVIPYSLDIKGTVLDSADLGDIQGQETSLGLGLPPLSFDSPLPVTETIPSTTDGSLHLKADSGKGRDARTIEGDSEIKSTGGASGSGAGQYTTLTSPYPMGDILYGMGGPLQSPSPSSVPQGPTIGPPIGTASGETGLSPQTSGGGETLISPRAQQHTSIKDGRLSLPGGAGSGLFIDTGPGGLGEKLRGQLGSDTGSYSGSISGSGSGSTGGLGSSYFGSLGIDSMLDDYVSSDLLLGDDDDDTGLSRRRFSDVITGQFPSMTGSRGSISHSLDLWGHPKIGPSGRGTGLGITTGSTSSSGASPGTTTMGAGADSGIAGGPKGGDATIDGELTQILGEYGMGFGDGLGTSTSGKGKSACPSSF…	Jonas, F., Carmi, M., Krupkin, B., Steinberger, J., Brodsky, S., Jana, T., & Barkai, N. (2023). The molecular grammar of protein disorder guiding genome-binding locations. Nucleic Acids Research, 51(10), 4831-4844. https://doi.org/10.1093/nar/gkad184	FALSE
N_to_H	Composition changing	TRUE	FALSE	FALSE	FALSE	MTVDHDFHSEDILFPIESMSSIQYVEHHHPHHIHHDVIPYSLDIKHTVLDSADLHDIQHQETSLHLGLPPLSFDSPLPVTETIPSTTDHSLHLKADSHKHRDARTIEHDSEIKSTHHASGSGAHQYTTLTSPYPMHDILYHMHHPLQSPSPSSVPQHPTIHPPIHTASHETHLSPQTSHGHETLISPRAQQHTSIKDHRLSLPHGAHSHLFIDTHPHHLHEKLRHQLHSDTHSYSHSISHSHSHSTGHLHSSYFHSLHIDSMLDDYVSSDLLLHDDDDDTHLSRRRFSDVITHQFPSMTHSRHSISHSLDLWHHPKIHPSHRHTHLHITTHSTSSSHASPHTTTMHAHADSHIAGHPKHHDATIDHELTQILHEYHMHFHDHLGTSTSGKHKSACPSSF…	Jonas, F., Carmi, M., Krupkin, B., Steinberger, J., Brodsky, S., Jana, T., & Barkai, N. (2023). The molecular grammar of protein disorder guiding genome-binding locations. Nucleic Acids Research, 51(10), 4831-4844. https://doi.org/10.1093/nar/gkad184	FALSE
N_to_Q	Composition changing	TRUE	TRUE	FALSE	FALSE	MTVDHDFQSEDILFPIESMSSIQYVEQQQPQQIQQDVIPYSLDIKQTVLDSADLQDIQQQETSLQLGLPPLSFDSPLPVTETIPSTTDQSLHLKADSQKQRDARTIEQDSEIKSTQQASGSGAQQYTTLTSPYPMQDILYQMQQPLQSPSPSSVPQQPTIQPPIQTASQETQLSPQTSQGQETLISPRAQQHTSIKDQRLSLPQGAQSQLFIDTQPQQLQEKLRQQLQSDTQSYSQSISQSQSQSTGQLQSSYFQSLQIDSMLDDYVSSDLLLQDDDDDTQLSRRRFSDVITQQFPSMTQSRQSISHSLDLWQHPKIQPSQRQTQLQITTQSTSSSQASPQTTTMQAQADSQIAGQPKQQDATIDQELTQILQEYQMQFQDQLGTSTSGKQKSACPSSF…	Jonas, F., Carmi, M., Krupkin, B., Steinberger, J., Brodsky, S., Jana, T., & Barkai, N. (2023). The molecular grammar of protein disorder guiding genome-binding locations. Nucleic Acids Research, 51(10), 4831-4844. https://doi.org/10.1093/nar/gkad184	FALSE
N_to_R	Composition changing	TRUE	TRUE	FALSE	FALSE	MTVDHDFRSEDILFPIESMSSIQYVERRRPRRIRRDVIPYSLDIKRTVLDSADLRDIQRQETSLRLGLPPLSFDSPLPVTETIPSTTDRSLHLKADSRKRRDARTIERDSEIKSTRRASGSGARQYTTLTSPYPMRDILYRMRRPLQSPSPSSVPQRPTIRPPIRTASRETRLSPQTSRGRETLISPRAQQHTSIKDRRLSLPRGARSRLFIDTRPRRLREKLRRQLRSDTRSYSRSISRSRSRSTGRLRSSYFRSLRIDSMLDDYVSSDLLLRDDDDDTRLSRRRFSDVITRQFPSMTRSRRSISHSLDLWRHPKIRPSRRRTRLRITTRSTSSSRASPRTTTMRARADSRIAGRPKRRDATIDRELTQILREYRMRFRDRLGTSTSGKRKSACPSSF…	Jonas, F., Carmi, M., Krupkin, B., Steinberger, J., Brodsky, S., Jana, T., & Barkai, N. (2023). The molecular grammar of protein disorder guiding genome-binding locations. Nucleic Acids Research, 51(10), 4831-4844. https://doi.org/10.1093/nar/gkad184	FALSE
N_to_S	Composition changing	TRUE	TRUE	FALSE	FALSE	MTVDHDFSSEDILFPIESMSSIQYVESSSPSSISSDVIPYSLDIKSTVLDSADLSDIQSQETSLSLGLPPLSFDSPLPVTETIPSTTDSSLHLKADSSKSRDARTIESDSEIKSTSSASGSGASQYTTLTSPYPMSDILYSMSSPLQSPSPSSVPQSPTISPPISTASSETSLSPQTSSGSETLISPRAQQHTSIKDSRLSLPSGASSSLFIDTSPSSLSEKLRSQLSSDTSSYSSSISSSSSSSTGSLSSSYFSSLSIDSMLDDYVSSDLLLSDDDDDTSLSRRRFSDVITSQFPSMTSSRSSISHSLDLWSHPKISPSSRSTSLSITTSSTSSSSASPSTTTMSASADSSIAGSPKSSDATIDSELTQILSEYSMSFSDSLGTSTSGKSKSACPSSF…	Jonas, F., Carmi, M., Krupkin, B., Steinberger, J., Brodsky, S., Jana, T., & Barkai, N. (2023). The molecular grammar of protein disorder guiding genome-binding locations. Nucleic Acids Research, 51(10), 4831-4844. https://doi.org/10.1093/nar/gkad184	FALSE
N_to_T	Composition changing	TRUE	TRUE	FALSE	FALSE	MTVDHDFTSEDILFPIESMSSIQYVETTTPTTITTDVIPYSLDIKTTVLDSADLTDIQTQETSLTLGLPPLSFDSPLPVTETIPSTTDTSLHLKADSTKTRDARTIETDSEIKSTTTASGSGATQYTTLTSPYPMTDILYTMTTPLQSPSPSSVPQTPTITPPITTASTETTLSPQTSTGTETLISPRAQQHTSIKDTRLSLPTGATSTLFIDTTPTTLTEKLRTQLTSDTTSYSTSISTSTSTSTGTLTSSYFTSLTIDSMLDDYVSSDLLLTDDDDDTTLSRRRFSDVITTQFPSMTTSRTSISHSLDLWTHPKITPSTRTTTLTITTTSTSSSTASPTTTTMTATADSTIAGTPKTTDATIDTELTQILTEYTMTFTDTLGTSTSGKTKSACPSSF…	Jonas, F., Carmi, M., Krupkin, B., Steinberger, J., Brodsky, S., Jana, T., & Barkai, N. (2023). The molecular grammar of protein disorder guiding genome-binding locations. Nucleic Acids Research, 51(10), 4831-4844. https://doi.org/10.1093/nar/gkad184	FALSE
N_to_Y	Composition changing	TRUE	TRUE	FALSE	FALSE	MTVDHDFYSEDILFPIESMSSIQYVEYYYPYYIYYDVIPYSLDIKYTVLDSADLYDIQYQETSLYLGLPPLSFDSPLPVTETIPSTTDYSLHLKADSYKYRDARTIEYDSEIKSTYYASGSGAYQYTTLTSPYPMYDILYYMYYPLQSPSPSSVPQYPTIYPPIYTASYETYLSPQTSYGYETLISPRAQQHTSIKDYRLSLPYGAYSYLFIDTYPYYLYEKLRYQLYSDTYSYSYSISYSYSYSTGYLYSSYFYSLYIDSMLDDYVSSDLLLYDDDDDTYLSRRRFSDVITYQFPSMTYSRYSISHSLDLWYHPKIYPSYRYTYLYITTYSTSSSYASPYTTTMYAYADSYIAGYPKYYDATIDYELTQILYEYYMYFYDYLGTSTSGKYKSACPSSF…	Jonas, F., Carmi, M., Krupkin, B., Steinberger, J., Brodsky, S., Jana, T., & Barkai, N. (2023). The molecular grammar of protein disorder guiding genome-binding locations. Nucleic Acids Research, 51(10), 4831-4844. https://doi.org/10.1093/nar/gkad184	FALSE
PG_shift	Composition preserving	TRUE	TRUE	TRUE	Chec_Seq_Med15_Mnase	MTVDHDFNSEDILPFIESMSSIQYVENNNNPNINNDVPIYSLDIKNTVLDSADLNDIQNQETSLNLPLGLPSFDPSLVPTETPISTTDNSLHLKADSNKNRDARTIENDSEIKSTNNAGSSGANQYTTLTPSYMPNDILYNMNPNLQPSSPSSVPQPNTIPNIPNTASNETNLSQPTSGNNETLISRPAQQHTSIKDNRLSPLNAGNSNLFIDTPNNNLNEKLRNQLNSDTNSYSNSISNSNSNSTNGLNSSYFNSLNIDSMLDDYVSSDLLLNDDDDDTNLSRRRFSDVITNQPFSMTNSRNSISHSLDLWNHKPIPNSNRNTNLNITTNSTSSSNASNPTTTMNANADSNIGANKPNNDATIDNELTQILNEYNMNFNDNGLTSTSKGNKSAPCSSF…	Jonas, F., Carmi, M., Krupkin, B., Steinberger, J., Brodsky, S., Jana, T., & Barkai, N. (2023). The molecular grammar of protein disorder guiding genome-binding locations. Nucleic Acids Research, 51(10), 4831-4844. https://doi.org/10.1093/nar/gkad184	CTTTTTTCAACTTTTATTGCTCATAGAAGAACTAGATCTAAA	ACCATGAACTCTAAAATCGGTTCTTCCCTTCGGAGGCGGAAG	TGCGTCCGTTATTGCGAAAG	on the basis of Med15-Mnase delta Msn4 to generate the Msn2 variant, lift from the gene-fragment
P_is_placed_next_to_N	Composition changing	TRUE	TRUE	FALSE	FALSE	MTVDHDFNPEDILFPIESMSSIQYVENNNPNNPNNPVIPYSLDIKNPVLDSADLNPIQNPETSLNPGLPPLSFDSPLPVTETIPSTTDNPLHLKADSNPNPDARTIENPSEIKSTNNPSGSGANPYTTLTSPYPMNPILYNPNNPLQSPSPSSVPQNPTINPPINPASNPTNPSPQTSNPNPTLISPRAQQHTSIKDNPLSLPNPANPNPFIDTNPNNPNPKLRNPLNPDTNPYSNPISNPNPNPTGNPNPSYFNPLNPDSMLDDYVSSDLLLNPDDDDTNPSRRRFSDVITNPFPSMTNPRNPISHSLDLWNPPKINPSNPNPNPNPTTNPTSSSNPSPNPTTMNPNPDSNPAGNPKNNPATIDNPLTQILNPYNPNPNPNPGTSTSGKNPSACPSSF…	Jonas, F., Carmi, M., Krupkin, B., Steinberger, J., Brodsky, S., Jana, T., & Barkai, N. (2023). The molecular grammar of protein disorder guiding genome-binding locations. Nucleic Acids Research, 51(10), 4831-4844. https://doi.org/10.1093/nar/gkad184	FALSE
P_to_A	Composition changing	TRUE	TRUE	TRUE	Chec_Seq_Med15_Mnase	MTVDHDFNSEDILFAIESMSSIQYVENNNANNINNDVIAYSLDIKNTVLDSADLNDIQNQETSLNLGLAALSFDSALAVTETIASTTDNSLHLKADSNKNRDARTIENDSEIKSTNNASGSGANQYTTLTSAYAMNDILYNMNNALQSASASSVAQNATINAAINTASNETNLSAQTSNGNETLISARAQQHTSIKDNRLSLANGANSNLFIDTNANNLNEKLRNQLNSDTNSYSNSISNSNSNSTGNLNSSYFNSLNIDSMLDDYVSSDLLLNDDDDDTNLSRRRFSDVITNQFASMTNSRNSISHSLDLWNHAKINASNRNTNLNITTNSTSSSNASANTTTMNANADSNIAGNAKNNDATIDNELTQILNEYNMNFNDNLGTSTSGKNKSACASSF…	Jonas, F., Carmi, M., Krupkin, B., Steinberger, J., Brodsky, S., Jana, T., & Barkai, N. (2023). The molecular grammar of protein disorder guiding genome-binding locations. Nucleic Acids Research, 51(10), 4831-4844. https://doi.org/10.1093/nar/gkad184	CTTTTTTCAACTTTTATTGCTCATAGAAGAACTAGATCTAAA	ACCATGAACTCTAAAATCGGTTCTTCCCTTCGGAGGCGGAAG	TGCGTCCGTTATTGCGAAAG	on the basis of Med15-Mnase delta Msn4 to generate the Msn2 variant, lift from the gene-fragment
Q_nextto_N	Composition changing	TRUE	TRUE	FALSE	FALSE	MTVDHDFNQEDILFPIESMSSIQYVENNNQNNQNNQVIPYSLDIKNQVLDSADLNQIQNQETSLNQGLPPLSFDSPLPVTETIPSTTDNQLHLKADSNQNQDARTIENQSEIKSTNNQSGSGANQYTTLTSPYPMNQILYNQNNQLQSPSPSSVPQNQTINQPINQASNQTNQSPQTSNQNQTLISPRAQQHTSIKDNQLSLPNQANQNQFIDTNQNNQNQKLRNQLNQDTNQYSNQISNQNQNQTGNQNQSYFNQLNQDSMLDDYVSSDLLLNQDDDDTNQSRRRFSDVITNQFPSMTNQRNQISHSLDLWNQPKINQSNQNQNQNQTTNQTSSSNQSPNQTTMNQNQDSNQAGNQKNNQATIDNQLTQILNQYNQNQNQNQGTSTSGKNQSACPSSF…	Jonas, F., Carmi, M., Krupkin, B., Steinberger, J., Brodsky, S., Jana, T., & Barkai, N. (2023). The molecular grammar of protein disorder guiding genome-binding locations. Nucleic Acids Research, 51(10), 4831-4844. https://doi.org/10.1093/nar/gkad184	FALSE
R_nextto_N	Composition changing	TRUE	TRUE	FALSE	FALSE	MTVDHDFNREDILFPIESMSSIQYVENNNRNNRNNRVIPYSLDIKNRVLDSADLNRIQNRETSLNRGLPPLSFDSPLPVTETIPSTTDNRLHLKADSNRNRDARTIENRSEIKSTNNRSGSGANRYTTLTSPYPMNRILYNRNNRLQSPSPSSVPQNRTINRPINRASNRTNRSPQTSNRNRTLISPRAQQHTSIKDNRLSLPNRANRNRFIDTNRNNRNRKLRNRLNRDTNRYSNRISNRNRNRTGNRNRSYFNRLNRDSMLDDYVSSDLLLNRDDDDTNRSRRRFSDVITNRFPSMTNRRNRISHSLDLWNRPKINRSNRNRNRNRTTNRTSSSNRSPNRTTMNRNRDSNRAGNRKNNRATIDNRLTQILNRYNRNRNRNRGTSTSGKNRSACPSSF…	Jonas, F., Carmi, M., Krupkin, B., Steinberger, J., Brodsky, S., Jana, T., & Barkai, N. (2023). The molecular grammar of protein disorder guiding genome-binding locations. Nucleic Acids Research, 51(10), 4831-4844. https://doi.org/10.1093/nar/gkad184	FALSE
Rep10x3	Replicated segments	TRUE	FALSE	FALSE	FALSE	MIAKVATTGLSNDMPFLTEEGEQNANSTPNFDLSITQMNMAPLSPASSSSTSLATNHFYHHFPQQGHHIAKVATTGLSNDMPFLTEEGEQNANSTPNFDLSITQMNMAPLSPASSSSTSLATNHFYHHFPQQGHHIAKVATTGLSNDMPFLTEEGEQNANSTPNFDLSITQMNMAPLSPASSSSTSLATNHFYHHFPQQGHH	Jonas, F., Carmi, M., Krupkin, B., Steinberger, J., Brodsky, S., Jana, T., & Barkai, N. (2023). The molecular grammar of protein disorder guiding genome-binding locations. Nucleic Acids Research, 51(10), 4831-4844. https://doi.org/10.1093/nar/gkad184	FALSE
Rep7x3	Replicated segments	TRUE	FALSE	FALSE	FALSE	MSNIAGNPKNNDATIDNELTQILNEYNMNFNDNLGTSTSGKNKSACPSSFDSNIAGNPKNNDATIDNELTQILNEYNMNFNDNLGTSTSGKNKSACPSSFDSNIAGNPKNNDATIDNELTQILNEYNMNFNDNLGTSTSGKNKSACPSSFD	Jonas, F., Carmi, M., Krupkin, B., Steinberger, J., Brodsky, S., Jana, T., & Barkai, N. (2023). The molecular grammar of protein disorder guiding genome-binding locations. Nucleic Acids Research, 51(10), 4831-4844. https://doi.org/10.1093/nar/gkad184	FALSE
ST_deletion	Composition changing	TRUE	TRUE	FALSE	FALSE	MVDHDFNEDILFPIEMIQYVENNNPNNINNDVIPYLDIKNVLDADLNDIQNQELNLGLPPLFDPLPVEIPDNLHLKADNKNRDARIENDEIKNNAGGANQYLPYPMNDILYNMNNPLQPPVPQNPINPPINANENLPQNGNELIPRAQQHIKDNRLLPNGANNLFIDNPNNLNEKLRNQLNDNYNINNNGNLNYFNLNIDMLDDYVDLLLNDDDDDNLRRRFDVINQFPMNRNIHLDLWNHPKINPNRNNLNINNAPNMNANADNIAGNPKNNDAIDNELQILNEYNMNFNDNLGGKNKACPFDANAMKINPQQLQQQLNRVQHKQLHNNNMKFNDLYRRQRALPIIDDLYDLVNKQDEDPKNDMLPNNLQQFIKPMILDNAVIAKVAGLNDMPFLEEG…	Jonas, F., Carmi, M., Krupkin, B., Steinberger, J., Brodsky, S., Jana, T., & Barkai, N. (2023). The molecular grammar of protein disorder guiding genome-binding locations. Nucleic Acids Research, 51(10), 4831-4844. https://doi.org/10.1093/nar/gkad184	FALSE
S_nextto_N	Composition changing	TRUE	TRUE	TRUE	Chec_Seq_Med15_Mnase	MTVDHDFNSEDILFPIESMSSIQYVENNNSNNSNNSVIPYSLDIKNSVLDSADLNSIQNSETSLNSGLPPLSFDSPLPVTETIPSTTDNSLHLKADSNSNSDARTIENSSEIKSTNNSSGSGANSYTTLTSPYPMNSILYNSNNSLQSPSPSSVPQNSTINSPINSASNSTNSSPQTSNSNSTLISPRAQQHTSIKDNSLSLPNSANSNSFIDTNSNNSNSKLRNSLNSDTNSYSNSISNSNSNSTGNSNSSYFNSLNSDSMLDDYVSSDLLLNSDDDDTNSSRRRFSDVITNSFPSMTNSRNSISHSLDLWNSPKINSSNSNSNSNSTTNSTSSSNSSPNSTTMNSNSDSNSAGNSKNNSATIDNSLTQILNSYNSNSNSNSGTSTSGKNSSACPSSF…	Jonas, F., Carmi, M., Krupkin, B., Steinberger, J., Brodsky, S., Jana, T., & Barkai, N. (2023). The molecular grammar of protein disorder guiding genome-binding locations. Nucleic Acids Research, 51(10), 4831-4844. https://doi.org/10.1093/nar/gkad184	CTTTTTTCAACTTTTATTGCTCATAGAAGAACTAGATCTAAA	ACCATGAACTCTAAAATCGGTTCTTCCCTTCGGAGGCGGAAG	TGCGTCCGTTATTGCGAAAG	on the basis of Med15-Mnase delta Msn4 to generate the Msn2 variant, lift from the gene-fragment
S_shift	Composition preserving	TRUE	TRUE	FALSE	FALSE	MTVDHDFNESDILFPISESMISQYVENNNPNNINNDVIPYLSDIKNTVLSDADLNDIQNQETLSNLGLPPSLFDPSLPVTETISPTTDNLSHLKASDNKNRDARTIENDESISKTNNAGSSGANQYTTLSTPYPMNDILYNMNNPLSQPSSPVSPQNPTINPPINTSANETNLPSQSTNGNETLSIPRAQQHTISKDNRSLLPNGANNSLFIDTNPNNLNEKLRNQLSNDTNYSSSNINSSNNSSTGNLSNYSFSNLNIDMSLDDYSVDSLLLNDDDDDTNLRSRRSFDVITNQFSPMTSNRNISSSHLDLWNHPKINPNSRNTNLNITTSNSTNSSSAPNTTTMNANASDNIAGNPKNNDATIDNELTQILNEYNMNFNDNLGSTTGSKNSKACSPFS…	Jonas, F., Carmi, M., Krupkin, B., Steinberger, J., Brodsky, S., Jana, T., & Barkai, N. (2023). The molecular grammar of protein disorder guiding genome-binding locations. Nucleic Acids Research, 51(10), 4831-4844. https://doi.org/10.1093/nar/gkad184	FALSE
S_to_A	Composition changing	TRUE	TRUE	FALSE	FALSE	MTVDHDFNAEDILFPIEAMAAIQYVENNNPNNINNDVIPYALDIKNTVLDAADLNDIQNQETALNLGLPPLAFDAPLPVTETIPATTDNALHLKADANKNRDARTIENDAEIKATNNAAGAGANQYTTLTAPYPMNDILYNMNNPLQAPAPAAVPQNPTINPPINTAANETNLAPQTANGNETLIAPRAQQHTAIKDNRLALPNGANANLFIDTNPNNLNEKLRNQLNADTNAYANAIANANANATGNLNAAYFNALNIDAMLDDYVAADLLLNDDDDDTNLARRRFADVITNQFPAMTNARNAIAHALDLWNHPKINPANRNTNLNITTNATAAANAAPNTTTMNANADANIAGNPKNNDATIDNELTQILNEYNMNFNDNLGTATAGKNKAACPAAF…	Jonas, F., Carmi, M., Krupkin, B., Steinberger, J., Brodsky, S., Jana, T., & Barkai, N. (2023). The molecular grammar of protein disorder guiding genome-binding locations. Nucleic Acids Research, 51(10), 4831-4844. https://doi.org/10.1093/nar/gkad184	FALSE
T_nextto_N	Composition changing	TRUE	TRUE	TRUE	Chec_Seq_Med15_Mnase	MTVDHDFNTEDILFPIESMSSIQYVENNNTNNTNNTVIPYSLDIKNTVLDSADLNTIQNTETSLNTGLPPLSFDSPLPVTETIPSTTDNTLHLKADSNTNTDARTIENTSEIKSTNNTSGSGANTYTTLTSPYPMNTILYNTNNTLQSPSPSSVPQNTTINTPINTASNTTNTSPQTSNTNTTLISPRAQQHTSIKDNTLSLPNTANTNTFIDTNTNNTNTKLRNTLNTDTNTYSNTISNTNTNTTGNTNTSYFNTLNTDSMLDDYVSSDLLLNTDDDDTNTSRRRFSDVITNTFPSMTNTRNTISHSLDLWNTPKINTSNTNTNTNTTTNTTSSSNTSPNTTTMNTNTDSNTAGNTKNNTATIDNTLTQILNTYNTNTNTNTGTSTSGKNTSACPSSF…	Jonas, F., Carmi, M., Krupkin, B., Steinberger, J., Brodsky, S., Jana, T., & Barkai, N. (2023). The molecular grammar of protein disorder guiding genome-binding locations. Nucleic Acids Research, 51(10), 4831-4844. https://doi.org/10.1093/nar/gkad184	CTTTTTTCAACTTTTATTGCTCATAGAAGAACTAGATCTAAA	ACCATGAACTCTAAAATCGGTTCTTCCCTTCGGAGGCGGAAG	TGCGTCCGTTATTGCGAAAG	on the basis of Med15-Mnase delta Msn4 to generate the Msn2 variant, lift from the gene-fragment
Y_nextto_N	Composition changing	TRUE	TRUE	FALSE	FALSE	MTVDHDFNYEDILFPIESMSSIQYVENNNYNNYNNYVIPYSLDIKNYVLDSADLNYIQNYETSLNYGLPPLSFDSPLPVTETIPSTTDNYLHLKADSNYNYDARTIENYSEIKSTNNYSGSGANYYTTLTSPYPMNYILYNYNNYLQSPSPSSVPQNYTINYPINYASNYTNYSPQTSNYNYTLISPRAQQHTSIKDNYLSLPNYANYNYFIDTNYNNYNYKLRNYLNYDTNYYSNYISNYNYNYTGNYNYSYFNYLNYDSMLDDYVSSDLLLNYDDDDTNYSRRRFSDVITNYFPSMTNYRNYISHSLDLWNYPKINYSNYNYNYNYTTNYTSSSNYSPNYTTMNYNYDSNYAGNYKNNYATIDNYLTQILNYYNYNYNYNYGTSTSGKNYSACPSSF…	Jonas, F., Carmi, M., Krupkin, B., Steinberger, J., Brodsky, S., Jana, T., & Barkai, N. (2023). The molecular grammar of protein disorder guiding genome-binding locations. Nucleic Acids Research, 51(10), 4831-4844. https://doi.org/10.1093/nar/gkad184	FALSE
charged_random_cluster_2	Composition preserving	TRUE	TRUE	FALSE	FALSE	MTVHFNSILFPISMSSIQYVNNNPNNINNVIPYSLINTVLSADEDDDDDDDDDEDEDDEDDDLNIQNQTSLNLGLPPLSFSPLPVTTIPSTTNSLHDEDDDDDDDDDEDEDDEDDDLASNNATINSISTNNASGSGANQYTTLTSPYPMNILYNMNNPLQSPSPSSVPQNPTINPPINTASNTNLSPQDEEDEEDDDDEDEDEDEDETSNGNTLISPAQQHTSINLSLPNGANSNLFKKRKRKRRKKITNPNNLNLNQLNSTNSYSNSISNSNSNSTGNLNSSYFNSLNISMLYVSSLLLNTNLSFSVITNQFPSMTNSNSISHSLLWNHPINPSNNTNLNITTNSTSSSNASPNTKRKKRRKRKKKTTMNANASNIAGNPNNATINLTQILNYNMNFN…	Jonas, F., Carmi, M., Krupkin, B., Steinberger, J., Brodsky, S., Jana, T., & Barkai, N. (2023). The molecular grammar of protein disorder guiding genome-binding locations. Nucleic Acids Research, 51(10), 4831-4844. https://doi.org/10.1093/nar/gkad184	FALSE
raax2	Composition changing	TRUE	TRUE	FALSE	FALSE	MNQSGGPNNPKGPRKQGGSSRDNEQNDGPHPKGREEDQSSNPPKNQSERNNQNQSGGPNNPKGPRKQGGSSRDNEQNDGPHPKGREEDQSSNPPKNQSERNNQTMNSKIGSSLRRRKSAVPLMGTVPLTNQQNNISSSSVNSTGNGAGVTKERRPSYRRKSMTPSRRSSVVIESTKELEEKPFHCHICPKSFKRSEHLKRHVRSVHSNERPFACHICDKKFSRSDNLSQHIKTHKKHGDI	Jonas, F., Carmi, M., Krupkin, B., Steinberger, J., Brodsky, S., Jana, T., & Barkai, N. (2023). The molecular grammar of protein disorder guiding genome-binding locations. Nucleic Acids Research, 51(10), 4831-4844. https://doi.org/10.1093/nar/gkad184	FALSE
raax4	Composition changing	TRUE	TRUE	FALSE	FALSE	MNQSGGPNNPKGPRKQGGSSRDNEQNDGPHPKGREEDQSSNPPKNQSERNNQNQSGGPNNPKGPRKQGGSSRDNEQNDGPHPKGREEDQSSNPPKNQSERNNQNQSGGPNNPKGPRKQGGSSRDNEQNDGPHPKGREEDQSSNPPKNQSERNNQNQSGGPNNPKGPRKQGGSSRDNEQNDGPHPKGREEDQSSNPPKNQSERNNQTMNSKIGSSLRRRKSAVPLMGTVPLTNQQNNISSSSVNSTGNGAGVTKERRPSYRRKSMTPSRRSSVVIESTKELEEKPFHCHICPKSFKRSEHLKRHVRSVHSNERPFACHICDKKFSRSDNLSQHIKTHKKHGDI	Jonas, F., Carmi, M., Krupkin, B., Steinberger, J., Brodsky, S., Jana, T., & Barkai, N. (2023). The molecular grammar of protein disorder guiding genome-binding locations. Nucleic Acids Research, 51(10), 4831-4844. https://doi.org/10.1093/nar/gkad184	FALSE
randomaa	Composition changing	TRUE	TRUE	FALSE	FALSE	MNQSGGPNNPKGPRKQGGSSRDNEQNDGPHPKGREEDQSSNPPKNQSERNNQTMNSKIGSSLRRRKSAVPLMGTVPLTNQQNNISSSSVNSTGNGAGVTKERRPSYRRKSMTPSRRSSVVIESTKELEEKPFHCHICPKSFKRSEHLKRHVRSVHSNERPFACHICDKKFSRSDNLSQHIKTHKKHGDI	Jonas, F., Carmi, M., Krupkin, B., Steinberger, J., Brodsky, S., Jana, T., & Barkai, N. (2023). The molecular grammar of protein disorder guiding genome-binding locations. Nucleic Acids Research, 51(10), 4831-4844. https://doi.org/10.1093/nar/gkad184	FALSE
rep0	Replicated segments	TRUE	TRUE	FALSE	FALSE	MTVDHDFNSEDILFPIESMSSIQYVENNNPNNINNDVIPYSLDIKNTVLDTMNSKIGSSLRRRKSAVPLMGTVPLTNQQNNISSSSVNSTGNGAGVTKERRPSYRRKSMTPSRRSSVVIESTKELEEKPFHCHICPKSFKRSEHLKRHVRSVHSNERPFACHICDKKFSRSDNLSQHIKTHKKHGDI	Jonas, F., Carmi, M., Krupkin, B., Steinberger, J., Brodsky, S., Jana, T., & Barkai, N. (2023). The molecular grammar of protein disorder guiding genome-binding locations. Nucleic Acids Research, 51(10), 4831-4844. https://doi.org/10.1093/nar/gkad184	FALSE
rep0x2	Replicated segments	TRUE	TRUE	FALSE	FALSE	MTVDHDFNSEDILFPIESMSSIQYVENNNPNNINNDVIPYSLDIKNTVLDMTVDHDFNSEDILFPIESMSSIQYVENNNPNNINNDVIPYSLDIKNTVLDTMNSKIGSSLRRRKSAVPLMGTVPLTNQQNNISSSSVNSTGNGAGVTKERRPSYRRKSMTPSRRSSVVIESTKELEEKPFHCHICPKSFKRSEHLKRHVRSVHSNERPFACHICDKKFSRSDNLSQHIKTHKKHGDI	Jonas, F., Carmi, M., Krupkin, B., Steinberger, J., Brodsky, S., Jana, T., & Barkai, N. (2023). The molecular grammar of protein disorder guiding genome-binding locations. Nucleic Acids Research, 51(10), 4831-4844. https://doi.org/10.1093/nar/gkad184	FALSE
rep0x4	Replicated segments	TRUE	TRUE	FALSE	FALSE	MTVDHDFNSEDILFPIESMSSIQYVENNNPNNINNDVIPYSLDIKNTVLDMTVDHDFNSEDILFPIESMSSIQYVENNNPNNINNDVIPYSLDIKNTVLDMTVDHDFNSEDILFPIESMSSIQYVENNNPNNINNDVIPYSLDIKNTVLDMTVDHDFNSEDILFPIESMSSIQYVENNNPNNINNDVIPYSLDIKNTVLDTMNSKIGSSLRRRKSAVPLMGTVPLTNQQNNISSSSVNSTGNGAGVTKERRPSYRRKSMTPSRRSSVVIESTKELEEKPFHCHICPKSFKRSEHLKRHVRSVHSNERPFACHICDKKFSRSDNLSQHIKTHKKHGDI	Jonas, F., Carmi, M., Krupkin, B., Steinberger, J., Brodsky, S., Jana, T., & Barkai, N. (2023). The molecular grammar of protein disorder guiding genome-binding locations. Nucleic Acids Research, 51(10), 4831-4844. https://doi.org/10.1093/nar/gkad184	FALSE
rep1	Replicated segments	TRUE	TRUE	FALSE	FALSE	MSADLNDIQNQETSLNLGLPPLSFDSPLPVTETIPSTTDNSLHLKADSNKNTMNSKIGSSLRRRKSAVPLMGTVPLTNQQNNISSSSVNSTGNGAGVTKERRPSYRRKSMTPSRRSSVVIESTKELEEKPFHCHICPKSFKRSEHLKRHVRSVHSNERPFACHICDKKFSRSDNLSQHIKTHKKHGDI	Jonas, F., Carmi, M., Krupkin, B., Steinberger, J., Brodsky, S., Jana, T., & Barkai, N. (2023). The molecular grammar of protein disorder guiding genome-binding locations. Nucleic Acids Research, 51(10), 4831-4844. https://doi.org/10.1093/nar/gkad184	FALSE
rep1x2	Replicated segments	TRUE	TRUE	FALSE	FALSE	MSADLNDIQNQETSLNLGLPPLSFDSPLPVTETIPSTTDNSLHLKADSNKNSADLNDIQNQETSLNLGLPPLSFDSPLPVTETIPSTTDNSLHLKADSNKNTMNSKIGSSLRRRKSAVPLMGTVPLTNQQNNISSSSVNSTGNGAGVTKERRPSYRRKSMTPSRRSSVVIESTKELEEKPFHCHICPKSFKRSEHLKRHVRSVHSNERPFACHICDKKFSRSDNLSQHIKTHKKHGDI	Jonas, F., Carmi, M., Krupkin, B., Steinberger, J., Brodsky, S., Jana, T., & Barkai, N. (2023). The molecular grammar of protein disorder guiding genome-binding locations. Nucleic Acids Research, 51(10), 4831-4844. https://doi.org/10.1093/nar/gkad184	FALSE
rep1x3	Replicated segments	TRUE	TRUE	FALSE	FALSE	MSADLNDIQNQETSLNLGLPPLSFDSPLPVTETIPSTTDNSLHLKADSNKNSADLNDIQNQETSLNLGLPPLSFDSPLPVTETIPSTTDNSLHLKADSNKNSADLNDIQNQETSLNLGLPPLSFDSPLPVTETIPSTTDNSLHLKADSNKNTMNSKIGSSLRRRKSAVPLMGTVPLTNQQNNISSSSVNSTGNGAGVTKERRPSYRRKSMTPSRRSSVVIESTKELEEKPFHCHICPKSFKRSEHLKRHVRSVHSNERPFACHICDKKFSRSDNLSQHIKTHKKHGDI	Jonas, F., Carmi, M., Krupkin, B., Steinberger, J., Brodsky, S., Jana, T., & Barkai, N. (2023). The molecular grammar of protein disorder guiding genome-binding locations. Nucleic Acids Research, 51(10), 4831-4844. https://doi.org/10.1093/nar/gkad184	FALSE
rep1x4	Replicated segments	TRUE	TRUE	FALSE	FALSE	MSADLNDIQNQETSLNLGLPPLSFDSPLPVTETIPSTTDNSLHLKADSNKSADLNDIQNQETSLNLGLPPLSFDSPLPVTETIPSTTDNSLHLKADSNKSADLNDIQNQETSLNLGLPPLSFDSPLPVTETIPSTTDNSLHLKADSNKSADLNDIQNQETSLNLGLPPLSFDSPLPVTETIPSTTDNSLHLKADSNKTMNSKIGSSLRRRKSAVPLMGTVPLTNQQNNISSSSVNSTGNGAGVTKERRPSYRRKSMTPSRRSSVVIESTKELEEKPFHCHICPKSFKRSEHLKRHVRSVHSNERPFACHICDKKFSRSDNLSQHIKTHKKHGDI	Jonas, F., Carmi, M., Krupkin, B., Steinberger, J., Brodsky, S., Jana, T., & Barkai, N. (2023). The molecular grammar of protein disorder guiding genome-binding locations. Nucleic Acids Research, 51(10), 4831-4844. https://doi.org/10.1093/nar/gkad184	FALSE
rep2x3	Replicated segments	TRUE	FALSE	FALSE	FALSE	MRDARTIENDSEIKSTNNASGSGANQYTTLTSPYPMNDILYNMNNPLQSPSRDARTIENDSEIKSTNNASGSGANQYTTLTSPYPMNDILYNMNNPLQSPSRDARTIENDSEIKSTNNASGSGANQYTTLTSPYPMNDILYNMNNPLQSPS	Jonas, F., Carmi, M., Krupkin, B., Steinberger, J., Brodsky, S., Jana, T., & Barkai, N. (2023). The molecular grammar of protein disorder guiding genome-binding locations. Nucleic Acids Research, 51(10), 4831-4844. https://doi.org/10.1093/nar/gkad184	FALSE
rep3x4	Replicated segments	TRUE	TRUE	FALSE	FALSE	MPSSVPQNPTINPPINTASNETNLSPQTSNGNETLISPRAQQHTSIKDNRLPSSVPQNPTINPPINTASNETNLSPQTSNGNETLISPRAQQHTSIKDNRLPSSVPQNPTINPPINTASNETNLSPQTSNGNETLISPRAQQHTSIKDNRLPSSVPQNPTINPPINTASNETNLSPQTSNGNETLISPRAQQHTSIKDNRLTMNSKIGSSLRRRKSAVPLMGTVPLTNQQNNISSSSVNSTGNGAGVTKERRPSYRRKSMTPSRRSSVVIESTKELEEKPFHCHICPKSFKRSEHLKRHVRSVHSNERPFACHICDKKFSRSDNLSQHIKTHKKHGDI	Jonas, F., Carmi, M., Krupkin, B., Steinberger, J., Brodsky, S., Jana, T., & Barkai, N. (2023). The molecular grammar of protein disorder guiding genome-binding locations. Nucleic Acids Research, 51(10), 4831-4844. https://doi.org/10.1093/nar/gkad184	FALSE
rep4	Replicated segments	TRUE	TRUE	FALSE	FALSE	MSLPNGANSNLFIDTNPNNLNEKLRNQLNSDTNSYSNSISNSNSNSTGNLNTMNSKIGSSLRRRKSAVPLMGTVPLTNQQNNISSSSVNSTGNGAGVTKERRPSYRRKSMTPSRRSSVVIESTKELEEKPFHCHICPKSFKRSEHLKRHVRSVHSNERPFACHICDKKFSRSDNLSQHIKTHKKHGDI	Jonas, F., Carmi, M., Krupkin, B., Steinberger, J., Brodsky, S., Jana, T., & Barkai, N. (2023). The molecular grammar of protein disorder guiding genome-binding locations. Nucleic Acids Research, 51(10), 4831-4844. https://doi.org/10.1093/nar/gkad184	FALSE
rep4x2	Replicated segments	TRUE	TRUE	FALSE	FALSE	MSLPNGANSNLFIDTNPNNLNEKLRNQLNSDTNSYSNSISNSNSNSTGNLNSLPNGANSNLFIDTNPNNLNEKLRNQLNSDTNSYSNSISNSNSNSTGNLNTMNSKIGSSLRRRKSAVPLMGTVPLTNQQNNISSSSVNSTGNGAGVTKERRPSYRRKSMTPSRRSSVVIESTKELEEKPFHCHICPKSFKRSEHLKRHVRSVHSNERPFACHICDKKFSRSDNLSQHIKTHKKHGDI	Jonas, F., Carmi, M., Krupkin, B., Steinberger, J., Brodsky, S., Jana, T., & Barkai, N. (2023). The molecular grammar of protein disorder guiding genome-binding locations. Nucleic Acids Research, 51(10), 4831-4844. https://doi.org/10.1093/nar/gkad184	FALSE
rep4x3	Replicated segments	TRUE	TRUE	FALSE	FALSE	MSLPNGANSNLFIDTNPNNLNEKLRNQLNSDTNSYSNSISNSNSNSTGNLNSLPNGANSNLFIDTNPNNLNEKLRNQLNSDTNSYSNSISNSNSNSTGNLNSLPNGANSNLFIDTNPNNLNEKLRNQLNSDTNSYSNSISNSNSNSTGNLNTMNSKIGSSLRRRKSAVPLMGTVPLTNQQNNISSSSVNSTGNGAGVTKERRPSYRRKSMTPSRRSSVVIESTKELEEKPFHCHICPKSFKRSEHLKRHVRSVHSNERPFACHICDKKFSRSDNLSQHIKTHKKHGDI	Jonas, F., Carmi, M., Krupkin, B., Steinberger, J., Brodsky, S., Jana, T., & Barkai, N. (2023). The molecular grammar of protein disorder guiding genome-binding locations. Nucleic Acids Research, 51(10), 4831-4844. https://doi.org/10.1093/nar/gkad184	FALSE
rep5	Replicated segments	TRUE	TRUE	FALSE	FALSE	MSSYFNSLNIDSMLDDYVSSDLLLNDDDDDTNLSRRRFSDVITNQFPSMTNTMNSKIGSSLRRRKSAVPLMGTVPLTNQQNNISSSSVNSTGNGAGVTKERRPSYRRKSMTPSRRSSVVIESTKELEEKPFHCHICPKSFKRSEHLKRHVRSVHSNERPFACHICDKKFSRSDNLSQHIKTHKKHGDI	Jonas, F., Carmi, M., Krupkin, B., Steinberger, J., Brodsky, S., Jana, T., & Barkai, N. (2023). The molecular grammar of protein disorder guiding genome-binding locations. Nucleic Acids Research, 51(10), 4831-4844. https://doi.org/10.1093/nar/gkad184	FALSE
rep5x2	Replicated segments	TRUE	TRUE	FALSE	FALSE	MSSYFNSLNIDSMLDDYVSSDLLLNDDDDDTNLSRRRFSDVITNQFPSMTNSSYFNSLNIDSMLDDYVSSDLLLNDDDDDTNLSRRRFSDVITNQFPSMTNTMNSKIGSSLRRRKSAVPLMGTVPLTNQQNNISSSSVNSTGNGAGVTKERRPSYRRKSMTPSRRSSVVIESTKELEEKPFHCHICPKSFKRSEHLKRHVRSVHSNERPFACHICDKKFSRSDNLSQHIKTHKKHGDI	Jonas, F., Carmi, M., Krupkin, B., Steinberger, J., Brodsky, S., Jana, T., & Barkai, N. (2023). The molecular grammar of protein disorder guiding genome-binding locations. Nucleic Acids Research, 51(10), 4831-4844. https://doi.org/10.1093/nar/gkad184	FALSE
rep5x3	Replicated segments	TRUE	TRUE	FALSE	FALSE	MSSYFNSLNIDSMLDDYVSSDLLLNDDDDDTNLSRRRFSDVITNQFPSMTNSSYFNSLNIDSMLDDYVSSDLLLNDDDDDTNLSRRRFSDVITNQFPSMTNSSYFNSLNIDSMLDDYVSSDLLLNDDDDDTNLSRRRFSDVITNQFPSMTNTMNSKIGSSLRRRKSAVPLMGTVPLTNQQNNISSSSVNSTGNGAGVTKERRPSYRRKSMTPSRRSSVVIESTKELEEKPFHCHICPKSFKRSEHLKRHVRSVHSNERPFACHICDKKFSRSDNLSQHIKTHKKHGDI	Jonas, F., Carmi, M., Krupkin, B., Steinberger, J., Brodsky, S., Jana, T., & Barkai, N. (2023). The molecular grammar of protein disorder guiding genome-binding locations. Nucleic Acids Research, 51(10), 4831-4844. https://doi.org/10.1093/nar/gkad184	FALSE
rep5x4	Replicated segments	TRUE	TRUE	FALSE	FALSE	MSSYFNSLNIDSMLDDYVSSDLLLNDDDDDTNLSRRRFSDVITNQFPSMTNSSYFNSLNIDSMLDDYVSSDLLLNDDDDDTNLSRRRFSDVITNQFPSMTNSSYFNSLNIDSMLDDYVSSDLLLNDDDDDTNLSRRRFSDVITNQFPSMTNSSYFNSLNIDSMLDDYVSSDLLLNDDDDDTNLSRRRFSDVITNQFPSMTNTMNSKIGSSLRRRKSAVPLMGTVPLTNQQNNISSSSVNSTGNGAGVTKERRPSYRRKSMTPSRRSSVVIESTKELEEKPFHCHICPKSFKRSEHLKRHVRSVHSNERPFACHICDKKFSRSDNLSQHIKTHKKHGDI	Jonas, F., Carmi, M., Krupkin, B., Steinberger, J., Brodsky, S., Jana, T., & Barkai, N. (2023). The molecular grammar of protein disorder guiding genome-binding locations. Nucleic Acids Research, 51(10), 4831-4844. https://doi.org/10.1093/nar/gkad184	FALSE
rep6x3	Replicated segments	TRUE	FALSE	FALSE	FALSE	MSRNSISHSLDLWNHPKINPSNRNTNLNITTNSTSSSNASPNTTTMNANADSRNSISHSLDLWNHPKINPSNRNTNLNITTNSTSSSNASPNTTTMNANADSRNSISHSLDLWNHPKINPSNRNTNLNITTNSTSSSNASPNTTTMNANAD	Jonas, F., Carmi, M., Krupkin, B., Steinberger, J., Brodsky, S., Jana, T., & Barkai, N. (2023). The molecular grammar of protein disorder guiding genome-binding locations. Nucleic Acids Research, 51(10), 4831-4844. https://doi.org/10.1093/nar/gkad184	FALSE
rep8	Replicated segments	TRUE	TRUE	FALSE	FALSE	MANAMTKINPSQQLQQQLNRVQHKQLTSSHNNSSTNMKSFNSDLYSRRQRATMNSKIGSSLRRRKSAVPLMGTVPLTNQQNNISSSSVNSTGNGAGVTKERRPSYRRKSMTPSRRSSVVIESTKELEEKPFHCHICPKSFKRSEHLKRHVRSVHSNERPFACHICDKKFSRSDNLSQHIKTHKKHGDI	Jonas, F., Carmi, M., Krupkin, B., Steinberger, J., Brodsky, S., Jana, T., & Barkai, N. (2023). The molecular grammar of protein disorder guiding genome-binding locations. Nucleic Acids Research, 51(10), 4831-4844. https://doi.org/10.1093/nar/gkad184	FALSE
rep8x2	Replicated segments	TRUE	TRUE	FALSE	FALSE	MANAMTKINPSQQLQQQLNRVQHKQLTSSHNNSSTNMKSFNSDLYSRRQRAANAMTKINPSQQLQQQLNRVQHKQLTSSHNNSSTNMKSFNSDLYSRRQRATMNSKIGSSLRRRKSAVPLMGTVPLTNQQNNISSSSVNSTGNGAGVTKERRPSYRRKSMTPSRRSSVVIESTKELEEKPFHCHICPKSFKRSEHLKRHVRSVHSNERPFACHICDKKFSRSDNLSQHIKTHKKHGDI	Jonas, F., Carmi, M., Krupkin, B., Steinberger, J., Brodsky, S., Jana, T., & Barkai, N. (2023). The molecular grammar of protein disorder guiding genome-binding locations. Nucleic Acids Research, 51(10), 4831-4844. https://doi.org/10.1093/nar/gkad184	FALSE
rep8x3	Replicated segments	TRUE	TRUE	FALSE	FALSE	MANAMTKINPSQQLQQQLNRVQHKQLTSSHNNSSTNMKSFNSDLYSRRQRAANAMTKINPSQQLQQQLNRVQHKQLTSSHNNSSTNMKSFNSDLYSRRQRAANAMTKINPSQQLQQQLNRVQHKQLTSSHNNSSTNMKSFNSDLYSRRQRATMNSKIGSSLRRRKSAVPLMGTVPLTNQQNNISSSSVNSTGNGAGVTKERRPSYRRKSMTPSRRSSVVIESTKELEEKPFHCHICPKSFKRSEHLKRHVRSVHSNERPFACHICDKKFSRSDNLSQHIKTHKKHGDI	Jonas, F., Carmi, M., Krupkin, B., Steinberger, J., Brodsky, S., Jana, T., & Barkai, N. (2023). The molecular grammar of protein disorder guiding genome-binding locations. Nucleic Acids Research, 51(10), 4831-4844. https://doi.org/10.1093/nar/gkad184	FALSE
rep8x4	Replicated segments	TRUE	TRUE	FALSE	FALSE	MANAMTKINPSQQLQQQLNRVQHKQLTSSHNNSSTNMKSFNSDLYSRRQRAANAMTKINPSQQLQQQLNRVQHKQLTSSHNNSSTNMKSFNSDLYSRRQRAANAMTKINPSQQLQQQLNRVQHKQLTSSHNNSSTNMKSFNSDLYSRRQRAANAMTKINPSQQLQQQLNRVQHKQLTSSHNNSSTNMKSFNSDLYSRRQRATMNSKIGSSLRRRKSAVPLMGTVPLTNQQNNISSSSVNSTGNGAGVTKERRPSYRRKSMTPSRRSSVVIESTKELEEKPFHCHICPKSFKRSEHLKRHVRSVHSNERPFACHICDKKFSRSDNLSQHIKTHKKHGDI	Jonas, F., Carmi, M., Krupkin, B., Steinberger, J., Brodsky, S., Jana, T., & Barkai, N. (2023). The molecular grammar of protein disorder guiding genome-binding locations. Nucleic Acids Research, 51(10), 4831-4844. https://doi.org/10.1093/nar/gkad184	FALSE
rep9x3	Replicated segments	TRUE	FALSE	FALSE	FALSE	MSLPIIDDSLSYDLVNKQDEDPKNDMLPNSNLSSSQQFIKPSMILSDNASVSLPIIDDSLSYDLVNKQDEDPKNDMLPNSNLSSSQQFIKPSMILSDNASVSLPIIDDSLSYDLVNKQDEDPKNDMLPNSNLSSSQQFIKPSMILSDNASV	Jonas, F., Carmi, M., Krupkin, B., Steinberger, J., Brodsky, S., Jana, T., & Barkai, N. (2023). The molecular grammar of protein disorder guiding genome-binding locations. Nucleic Acids Research, 51(10), 4831-4844. https://doi.org/10.1093/nar/gkad184	FALSE
dMsn2	Controls	FALSE	TRUE	FALSE	FALSE	BY with deletion of Msn2	Jonas, F., Carmi, M., Krupkin, B., Steinberger, J., Brodsky, S., Jana, T., & Barkai, N. (2023). The molecular grammar of protein disorder guiding genome-binding locations. Nucleic Acids Research, 51(10), 4831-4844. https://doi.org/10.1093/nar/gkad184	FALSE
